# Supplementary material for: Retrospective application of transposon-directed insertion-site sequencing to investigate niche-specific virulence of Salmonella Typhimurium in cattle
Source: BMC Genomics. 2019 Jan 8;20:20. doi: 10.1186/s12864-018-5319-0 (PMC6325888; doi:10.1186/s12864-018-5319-0)
Supplement: Supplementary file 2 — Table S1. The complete TraDIS dataset showing the positions of all transposon insertions in the genome of S. Typhimurium and a list of all genes with insertions. (XLSX 1347 kb) [file 12864_2018_5319_MOESM2_ESM.xlsx]

## Sheet: Complete Dataset
	Key: IW = Ileal wall, MLN = Mesenteric lymph nodes, log2FC = log2 Fold change (Fitness score), adjP = Adjusted P value, IN = Input pool, Fill: Green-Yellow-Red = High-Intermediate-Low fitness scores
									DESeq2							Raw Counts
	Accession No.	Position	Orientation	Calf	Gene	Product	No. of insertions		IW_log2FC	IW_adjP	MLN_log2FC	MLN_adjP	Difference	adjP		IN	IW	MLN
	FQ312003	2771	+	calf6_41-45	thrA	aspartokinase I/homoserine dehydrogenase I	1		2.18218	0.778906	2.3376	0.999196	0.155415	0.989045		862	2451	72871
	FQ312003	4303	+	calf5_66-70	thrC	threonine synthase	1		-0.121044	NA	-1.9364	0.999196	-1.81535	0.977971		1472	848	6432
	FQ312003	5058	-	calf2_31-35	38bp upstream of thrC	threonine synthase			2.62184	0.778906	1.67675	0.999196	-0.945088	0.977971		808	3116	43204
	FQ312003	5567	+	calf3_1-5	yaaA	conserved hypothetical protein	2		-1.17723	NA	-0.452962	0.999196	0.72427	0.977971		1812	502	22139
	FQ312003	5765	+	calf7_86-90	yaaA	conserved hypothetical protein	2		2.42833	0.778906	0.386706	0.999196	-2.04162	0.966292		940	3170	20554
	FQ312003	7688	-	calf5_61-65	talB	transaldolase B	1		2.47957	0.778906	1.98044	0.999196	-0.499128	0.977971		2363	8257	155954
	FQ312003	8642	+	calf1_21-25	24bp upstream of talB	transaldolase B			2.64712	0.778906	1.34435	0.999196	-1.30277	0.977971		1870	7339	79413
	FQ312003	9222	+	calf6_36-40	mog	molybdopterin biosynthesis Mog protein	1		1.18899	0.79279	-0.117128	0.999196	-1.30612	0.977971		1774	2534	27356
	FQ312003	9777	+	calf4_26-30	yaaH	conserved hypothetical protein	1		-0.339715	NA	0.405409	0.999196	0.745124	0.977971		1521	753	33692
	FQ312003	10862	-	calf7_86-90	yaaI	conserved hypothetical protein	2		1.01174	0.823004	-0.916212	0.999196	-1.92795	0.953327		1998	2524	17707
	FQ312003	11237	-	calf3_46-50	yaaI	conserved hypothetical protein	2		-1.33039	NA	-17.1943	0.0242192	-15.864	0.0622831		1650	411	0
	FQ312003	11289	-	calf3_46-50	44bp upstream of yaaI	conserved hypothetical protein			-1.86695	NA	-1.45978	0.999196	0.407168	0.983437		2259	388	13735
	FQ312003	12865	+	calf5_66-70	dnaK	Chaperone protein dnaK	3		-7.43982	NA	-12.1782	NA	-4.73837	NA		51	0	0
	FQ312003	13221	+	calf3_46-50	dnaK	Chaperone protein dnaK	3		-10.4325	NA	-15.1708	NA	-4.73837	NA		406	0	0
	FQ312003	13310	+	calf3_51-55	dnaK	Chaperone protein dnaK	3		-11.7852	NA	-16.5236	0.208061	-4.73837	NA		1037	0	0
	FQ312003	14576	+	calf1_11-15	dnaJ	DnaJ protein	1		-8.61363	NA	-16.7946	0.0843596	-8.181	NA		1251	2	0
	FQ312003	14771	+	calf6_81-85	37bp upstream of dnaJ	DnaJ protein			1.75902	0.778906	0.900229	0.999196	-0.858788	0.977971		4728	10026	147582
	FQ312003	14962	+	calf3_51-55	228bp upstream of dnaJ	DnaJ protein			-1.47297	NA	1.09793	0.999196	2.5709	0.90351		1440	325	51550
	FQ312003	15013	+	calf5_56-60	279bp upstream of dnaJ	DnaJ protein			-1.68443	NA	-1.56388	0.999196	0.120544	0.993827		1457	284	8242
	FQ312003	15186	+	calf1_21-25	SL1344_0014	hypothetical regulatory protein	5		-6.89672	NA	-11.6351	NA	-4.73837	NA		35	0	0
	FQ312003	15445	+	calf3_6-10	SL1344_0014	hypothetical regulatory protein	5		-7.95172	NA	-1.8929	0.999196	6.05882	0.608133		1976	5	8898
	FQ312003	15471	+	calf3_1-5	SL1344_0014	hypothetical regulatory protein	5		-5.80329	NA	-1.87698	0.999196	3.92631	NA		624	7	2841
	FQ312003	15489	-	calf7_86-90	SL1344_0014	hypothetical regulatory protein	5		-7.5619	NA	-7.4591	0.828353	0.102809	NA		905	3	86
	FQ312003	15873	+	calf5_56-60	SL1344_0014	hypothetical regulatory protein	5		-7.76653	NA	-3.57194	0.999196	4.19458	0.928079		1738	5	2444
	FQ312003	16138	+	calf6_76-80	SL1344_0015	predicted bacteriophage protein	1		-8.44285	NA	-2.55294	0.999196	5.88991	NA		1111	2	3166
	FQ312003	16625	-	calf3_46-50	SL1344_0016	conserved hypothetical protein	1		-3.67189	0.778906	0.0520293	0.999268	3.72391	0.608133		4028	198	69840
	FQ312003	17686	-	calf5_61-65	200bp upstream of SL1344_0017	hypothetical membrane protein			-9.54063	NA	-5.60674	0.999196	3.93388	NA		1189	1	408
	FQ312003	17695	-	calf6_76-80	209bp upstream of SL1344_0017	hypothetical membrane protein			-11.326	NA	-2.8646	0.999196	8.46144	NA		754	0	1731
	FQ312003	17975	-	calf6_41-45	489bp upstream of SL1344_0017	hypothetical membrane protein			-4.5746	NA	0.827812	0.999196	5.40241	0.534114		1103	29	32743
	FQ312003	18060	-	calf2_31-35	574bp upstream of SL1344_0017	hypothetical membrane protein			0.260694	NA	0.18493	0.999196	-0.0757638	0.995369		1255	942	23860
	FQ312003	19263	+	calf1_21-25	chiA	chitinase	2		2.3399	0.778906	1.48174	0.999196	-0.858155	0.977971		1862	5906	86974
	FQ312003	19340	-	calf3_1-5	chiA	chitinase	2		-0.262094	0.954302	-0.263878	0.999196	-0.00178431	0.999524		2496	1304	34767
	FQ312003	19978	+	calf5_61-65	12bp upstream of chiA	chitinase			0.429874	0.926038	1.49297	0.999196	1.0631	0.977971		1564	1320	73625
	FQ312003	20558	+	calf3_6-10	SL1344_0019	hypothetical chitinase	3		-1.2766	NA	0.323249	0.999196	1.59985	0.977971		1918	496	40134
	FQ312003	21151	-	calf1_11-15	SL1344_0019	hypothetical chitinase	3		1.29412	0.778906	0.374911	0.999196	-0.919205	0.977971		1333	2048	28910
	FQ312003	22823	+	calf7_71-75	SL1344_0019	hypothetical chitinase	3		0.644287	0.890642	1.62579	0.999196	0.9815	0.977971		1107	1084	57137
	FQ312003	23928	-	calf7_86-90	SL1344_0020	conserved hypothetical protein	1		-8.11117	NA	-13.8496	0.146057	-5.73839	NA		883	2	1
	FQ312003	24526	-	calf6_81-85	bcfA	fimbrial subunit	3		-2.58983	NA	-0.407924	0.999196	2.18191	0.96392		2681	279	33795
	FQ312003	24549	-	calf6_41-45	bcfA	fimbrial subunit	3		-2.66326	NA	1.45711	0.999196	4.12036	0.726953		819	81	37607
	FQ312003	24635	+	calf1_11-15	bcfA	fimbrial subunit	3		-12.2563	NA	-10.7448	0.387326	1.51149	0.979322		1437	0	14
	FQ312003	25151	+	calf2_31-35	bcfB	fimbrial chaperone	3		-11.4853	NA	-4.51909	0.999196	6.96616	NA		842	0	614
	FQ312003	25566	-	calf3_6-10	bcfB	fimbrial chaperone	3		-2.53647	NA	-0.116234	0.999196	2.42024	0.908851		2454	265	37865
	FQ312003	25625	-	calf7_71-75	bcfB	fimbrial chaperone	3		1.06918	0.819717	1.3737	0.999196	0.30452	0.984569		960	1262	41606
	FQ312003	26466	-	calf3_6-10	bcfC	fimbrial usher protein	3		-1.03766	0.820717	1.00176	0.999196	2.03941	0.919733		2179	665	72975
	FQ312003	27018	+	calf6_76-80	bcfC	fimbrial usher protein	3		0.743468	0.858855	0.2561	0.999196	-0.487368	0.978142		1881	1973	37570
	FQ312003	28217	-	calf3_1-5	bcfC	fimbrial usher protein	3		-0.401805	NA	0.164538	0.999196	0.566342	0.978142		1687	800	31623
	FQ312003	28990	-	calf5_61-65	bcfD	fimbrial subunit	2		-0.144355	0.974519	1.54277	0.999196	1.68712	0.975758		1720	975	83812
	FQ312003	29344	-	calf6_16-20	bcfD	fimbrial subunit	2		-0.68865	0.866724	-0.254438	0.999196	0.434212	0.978142		3118	1212	43716
	FQ312003	31364	+	calf6_76-80	bcfH	hypothetical exported protein	3		1.82563	0.778906	1.63083	0.999196	-0.194805	0.988246		1454	3229	75310
	FQ312003	31438	+	calf3_1-5	bcfH	hypothetical exported protein	3		-0.540498	0.9098	-0.475819	0.999196	0.0646796	0.99543		2231	961	26830
	FQ312003	31945	+	calf4_26-30	bcfH	hypothetical exported protein	3		-12.7784	NA	-0.203056	0.999196	12.5753	0.100582		2063	0	29970
	FQ312003	32130	+	calf6_36-40	SL1344_0029	hypothetical membrane protein	2		0.0436424	0.992692	-1.004	0.999196	-1.04764	0.977971		2120	1369	17679
	FQ312003	32265	+	calf3_6-10	SL1344_0029	hypothetical membrane protein	2		-3.59813	0.778906	-0.227022	0.999196	3.37111	0.726953		3460	179	49441
	FQ312003	32454	+	calf7_86-90	9bp upstream of SL1344_0029	hypothetical membrane protein			-7.76236	NA	-4.31401	0.999196	3.44834	0.977971		1733	5	1457
	FQ312003	35263	-	calf5_61-65	447bp upstream of SL1344_0032	hypothetical membrane protein			-12.1497	NA	-16.8881	0.147549	-4.73838	NA		1335	0	0
	FQ312003	35374	-	calf3_1-5	SL1344_0033	possible sulfatase	2		-12.9364	NA	-4.45094	0.999196	8.48544	0.61008		2302	0	1760
	FQ312003	35804	-	calf5_66-70	SL1344_0033	possible sulfatase	2		-12.2114	NA	-11.1854	0.345362	1.02607	0.983437		1393	0	10
	FQ312003	38322	+	calf6_76-80	SL1344_0034	hypothetical secreted 5'-nucleotidase	2		-11.7607	NA	-1.05645	0.999196	10.7042	0.388981		1019	0	8193
	FQ312003	38640	+	calf3_1-5	SL1344_0034	hypothetical secreted 5'-nucleotidase	2		-7.15992	NA	-2.82648	NA	4.33344	NA		42	0	99
	FQ312003	39131	+	calf5_61-65	SL1344_0035	hypothetical exported protein	1		-9.30449	NA	-10.795	0.15811	-1.49055	0.977971		2019	2	19
	FQ312003	40820	+	calf3_51-55	SL1344_0036	hypothetical secreted sulfatase	2		-3.90627	NA	0.382422	0.999196	4.2887	0.637094		1771	74	38609
	FQ312003	40905	-	calf5_66-70	SL1344_0036	hypothetical secreted sulfatase	2		0.563571	0.892023	-0.517703	0.999196	-1.08127	0.977971		2471	2288	28866
	FQ312003	41778	+	calf3_1-5	SL1344_0037	possible sulfatase regulatory protein	3		-2.3269	NA	-0.463058	0.999196	1.86385	0.977971		1914	239	23222
	FQ312003	42121	+	calf7_71-75	SL1344_0037	possible sulfatase regulatory protein	3		0.630546	0.886383	1.43184	0.999196	0.801292	0.977971		1364	1323	61546
	FQ312003	42499	-	calf6_81-85	SL1344_0037	possible sulfatase regulatory protein	3		-1.8179	0.778906	1.18323	0.999196	3.00114	0.770116		1964	349	74591
	FQ312003	43139	-	calf3_6-10	SL1344_0038	conserved hypothetical protein	3		-6.81714	NA	-0.454347	0.999196	6.36279	0.613941		900	5	10985
	FQ312003	43240	-	calf4_26-30	SL1344_0038	conserved hypothetical protein	3		-1.75736	0.778906	0.127997	0.999196	1.88536	0.975156		2288	424	41816
	FQ312003	43333	+	calf6_41-45	SL1344_0038	conserved hypothetical protein	3		-1.76054	NA	1.38756	0.999196	3.1481	0.831575		1060	196	46383
	FQ312003	44401	-	calf5_66-70	SL1344_0039	possible sulfatase	3		-8.31395	NA	-2.41562	0.999196	5.89833	0.661974		2032	4	6369
	FQ312003	45002	-	calf3_51-55	SL1344_0039	possible sulfatase	3		-2.29729	NA	-0.835717	0.999196	1.46157	0.977971		1373	175	12866
	FQ312003	45265	-	calf5_66-70	SL1344_0039	possible sulfatase	3		-2.88985	NA	-0.943137	0.999196	1.94671	0.977971		1538	130	13378
	FQ312003	46833	-	calf3_51-55	nhaA	Na(+)/H(+) antiporter 1	2		-9.08619	NA	-16.2672	0.146751	-7.18101	NA		868	1	0
	FQ312003	46835	-	calf6_76-80	nhaA	Na(+)/H(+) antiporter 1	2		0.558108	NA	-0.340789	0.999196	-0.898897	0.977971		1083	999	14302
	FQ312003	47599	-	calf3_51-55	nhaR	transcriptional activator protein NhaR	3		0.289009	NA	-0.209829	0.999196	-0.498837	0.978142		1454	1113	21026
	FQ312003	47696	+	calf6_76-80	nhaR	transcriptional activator protein NhaR	3		1.12511	0.81143	-0.726206	0.999196	-1.85131	0.966292		1847	2524	18673
	FQ312003	48223	-	calf6_16-20	nhaR	transcriptional activator protein NhaR	3		-0.51522	0.891541	-0.070651	0.999196	0.444569	0.978142		3472	1522	55293
	FQ312003	48783	+	calf3_46-50	SL1344_0042	hypothetical glycosyl hydrolase	2		-4.59458	NA	-17.3301	0.0370645	-12.7356	0.277327		1813	47	0
	FQ312003	49948	-	calf3_1-5	SL1344_0042	hypothetical glycosyl hydrolase	2		-0.367573	0.93324	-0.0557079	0.999196	0.311865	0.982798		2292	1113	36881
	FQ312003	51035	+	calf7_71-75	SL1344_0043	hypothetical transport protein	2		2.35234	0.778906	0.928828	0.999196	-1.42351	0.977971		2067	6613	65812
	FQ312003	51805	+	calf2_31-35	SL1344_0043	hypothetical transport protein	2		-8.01281	NA	-6.3705	0.936144	1.64232	NA		1237	3	250
	FQ312003	52123	-	calf1_11-15	299bp upstream of SL1344_0043	hypothetical transport protein			1.1653	0.800203	0.428557	0.999196	-0.736741	0.977971		1360	1911	30613
	FQ312003	52134	-	calf1_21-25	310bp upstream of SL1344_0043	hypothetical transport protein			0.421499	NA	-0.204803	0.999196	-0.626302	0.978142		1156	970	16775
	FQ312003	52162	-	calf6_76-80	338bp upstream of SL1344_0043	hypothetical transport protein			1.46448	0.778906	1.17116	0.999196	-0.293311	0.980307		4099	7087	154381
	FQ312003	52683	-	calf6_81-85	yaaY	conserved hypothetical protein	1		-10.7368	NA	-17.9179	0.0357525	-7.18105	0.894235		2725	1	0
	FQ312003	57725	+	calf6_16-20	fkpB	probable FkbB-type 16 kD peptidyl-prolyl cis-trans isomerase	1		1.56605	0.778906	1.32031	0.999196	-0.245743	0.985043		1863	3456	77808
	FQ312003	58849	+	calf1_21-25	103bp upstream of ispH	LytB protein			0.0823943	NA	-0.907021	0.999196	-0.989415	0.977971		1901	1261	16955
	FQ312003	59165	+	calf2_31-35	SL1344_0051	conserved hypothetical protein	1		2.54618	0.778906	1.12962	0.999196	-1.41656	0.977971		963	3524	35240
	FQ312003	60719	+	calf5_66-70	rihC	hypothetical nucleoside hydrolase (IUNH family)	3		-0.740198	NA	-1.33465	0.999196	-0.594449	0.978142		1949	731	12924
	FQ312003	60859	-	calf7_86-90	rihC	hypothetical nucleoside hydrolase (IUNH family)	3		1.70231	0.778906	-0.159982	0.999196	-1.86229	0.964896		1623	3309	24295
	FQ312003	60957	+	calf1_11-15	rihC	hypothetical nucleoside hydrolase (IUNH family)	3		1.53654	0.778906	0.886973	0.999196	-0.64957	0.977971		2055	3735	63559
	FQ312003	61196	-	calf6_41-45	citB2	transcriptional regulatory protein	2		0.88019	0.848142	1.63641	0.999196	0.756217	0.977971		1149	1325	59743
	FQ312003	61760	-	calf1_11-15	citB2	transcriptional regulatory protein	2		-1.99928	NA	-3.89838	0.918062	-1.8991	0.977971		2559	401	2870
	FQ312003	62079	-	calf4_26-30	citA2	two-component sensor kinase	3		-5.50493	0.778906	0.681172	0.999196	6.1861	0.295509		2102	29	56368
	FQ312003	62874	-	calf3_6-10	citA2	two-component sensor kinase	3		-1.79754	0.778906	1.59709	0.999196	3.39463	0.724577		1426	257	72152
	FQ312003	63306	-	calf5_56-60	citA2	two-component sensor kinase	3		-7.47826	NA	-3.91589	0.999196	3.56237	0.950702		3131	11	3469
	FQ312003	63590	+	calf2_31-35	SL1344_0055	oxaloacetate decarboxylase beta chain (ec 4.1.1.3)	1		-7.69574	NA	-6.52736	NA	1.16838	NA		662	2	120
	FQ312003	69459	+	calf3_6-10	citC2	[citrate (PRO-3S)-lyase] ligase	1		-1.40566	0.778906	0.873196	0.999196	2.27886	0.906078		2144	507	65681
	FQ312003	69811	+	calf3_6-10	citD2	citrate lyase acyl carrier protein	1		-1.18016	0.816194	1.29074	0.999196	2.4709	0.890134		1671	462	68373
	FQ312003	71070	-	calf1_21-25	citF2	citrate lyase alpha chain	4		0.0198237	NA	-0.653513	0.999196	-0.673337	0.977971		1768	1123	18798
	FQ312003	71922	+	calf1_11-15	citF2	citrate lyase alpha chain	4		2.20432	0.778906	1.28305	0.999196	-0.921271	0.977971		1598	4614	65039
	FQ312003	71971	-	calf5_66-70	citF2	citrate lyase alpha chain	4		0.914338	0.822277	0.727422	0.999196	-0.186916	0.988246		1604	1894	44416
	FQ312003	72207	-	calf3_51-55	citF2	citrate lyase alpha chain	4		1.91353	0.778906	2.01883	0.999196	0.105305	0.990853		1460	3446	98956
	FQ312003	73720	-	calf3_46-50	citG2	triphosphoribosyl-dephospho-CoA synthase	1		0.505019	0.920824	-1.08094	0.999196	-1.58595	0.977971		2002	1780	15828
	FQ312003	74998	+	calf5_61-65	74bp upstream of DapZ	small RNA; experimentally verified			-9.90826	NA	-2.70247	0.999196	7.20579	0.630647		1534	1	3941
	FQ312003	76082	-	calf6_76-80	carA	carbamoyl-phosphate synthase small chain	2		-1.9335	NA	-2.42582	0.999196	-0.492322	0.980307		2890	474	8995
	FQ312003	76493	+	calf6_41-45	carA	carbamoyl-phosphate synthase small chain	2		-0.1916	NA	-1.39616	0.999196	-1.20456	0.977971		957	525	6081
	FQ312003	77337	+	calf7_86-90	carB	carbamoyl-phosphate synthase large chain	6		-0.36854	NA	-2.24179	0.999196	-1.87325	0.977971		1086	527	3840
	FQ312003	77775	+	calf5_66-70	carB	carbamoyl-phosphate synthase large chain	6		-1.8158	NA	-2.00406	0.999196	-0.188257	0.990685		1506	268	6279
	FQ312003	78256	+	calf2_31-35	carB	carbamoyl-phosphate synthase large chain	6		-0.881071	NA	-1.99788	0.999196	-1.11681	NA		732	249	3065
	FQ312003	78675	+	calf3_6-10	carB	carbamoyl-phosphate synthase large chain	6		-2.23033	NA	-1.17903	0.999196	1.05129	0.977971		1116	149	8243
	FQ312003	78977	+	calf4_26-30	carB	carbamoyl-phosphate synthase large chain	6		-0.253261	NA	0.427206	0.999196	0.680467	0.978142		858	451	19295
	FQ312003	79712	+	calf6_81-85	carB	carbamoyl-phosphate synthase large chain	6		-6.26929	NA	-2.00851	0.999196	4.26079	0.852508		1970	16	8188
	FQ312003	80304	+	calf6_41-45	27bp upstream of carB	carbamoyl-phosphate synthase large chain			1.21106	0.778906	1.59299	0.999196	0.381929	0.980307		1614	2341	81433
	FQ312003	80379	+	calf4_26-30	102bp upstream of carB	carbamoyl-phosphate synthase large chain			0.173737	0.972284	-0.677957	0.999196	-0.851694	0.977971		2032	1436	21242
	FQ312003	80617	-	calf5_56-60	caiF	transcriptional activator CaiF	3		-9.00704	NA	-4.86189	0.999196	4.14514	0.944252		2464	3	1417
	FQ312003	80819	+	calf6_16-20	caiF	transcriptional activator CaiF	3		-13.4093	NA	-4.93128	0.999196	8.47805	0.580154		3195	0	1751
	FQ312003	80867	-	calf1_11-15	caiF	transcriptional activator CaiF	3		-0.13598	NA	-0.702426	0.999196	-0.566446	0.978142		1461	833	15016
	FQ312003	81816	+	calf6_76-80	caiD	carnitine racemase	2		1.33359	0.785468	1.3815	0.999196	0.0479074	0.996569		886	1399	38607
	FQ312003	81949	-	calf4_26-30	caiD	carnitine racemase	2		-4.76762	NA	-9.50599	NA	-4.73837	NA		8	0	0
	FQ312003	84183	-	calf1_21-25	caiB	L-carnitine dehydratase	6		-0.233743	NA	-0.885737	0.999196	-0.651994	0.977971		2134	1137	19316
	FQ312003	84351	+	calf3_1-5	caiB	L-carnitine dehydratase	6		-1.54721	NA	-0.258946	0.999196	1.28826	0.977971		1628	349	22754
	FQ312003	84458	+	calf5_66-70	caiB	L-carnitine dehydratase	6		0.32331	0.936652	-0.287709	0.999196	-0.611019	0.977971		2434	1908	33348
	FQ312003	84905	-	calf2_31-35	caiB	L-carnitine dehydratase	6		2.48599	0.778906	1.0946	0.999196	-1.39139	0.977971		659	2313	23537
	FQ312003	85014	+	calf5_61-65	caiB	L-carnitine dehydratase	6		2.16103	0.778906	1.47108	0.999196	-0.689941	0.977971		1505	4217	69781
	FQ312003	85234	-	calf3_46-50	caiB	L-carnitine dehydratase	6		0.826284	NA	-4.99712	0.512856	-5.8234	0.362686		1732	1924	907
	FQ312003	86258	+	calf7_86-90	caiA	probable carnitine operon oxidoreductase CaiA	2		1.45115	0.778906	-0.841797	0.999196	-2.29294	0.906078		1617	2770	15089
	FQ312003	86300	-	calf6_81-85	caiA	probable carnitine operon oxidoreductase CaiA	2		2.25893	0.778906	-0.457072	0.999196	-2.71601	0.75544		2384	7149	29045
	FQ312003	86694	+	calf5_56-60	caiT	probable carnitine transporter	3		-4.07424	NA	-2.73922	0.999196	1.33502	0.977971		2877	107	7206
	FQ312003	87262	+	calf1_11-15	caiT	probable carnitine transporter	3		-0.028256	NA	-1.30934	0.999196	-1.28109	0.977971		2103	1292	14192
	FQ312003	87425	-	calf6_41-45	caiT	probable carnitine transporter	3		2.17252	0.778906	1.87329	0.999196	-0.299231	0.983437		1065	3008	65257
	FQ312003	88831	+	calf6_81-85	fixA	probable flavoprotein subunit	3		-10.7357	NA	-1.69359	0.999196	9.04208	0.255385		2722	1	14073
	FQ312003	88858	-	calf4_26-30	fixA	probable flavoprotein subunit	3		-11.8122	NA	0.295931	0.999196	12.1081	0.177834		1056	0	21680
	FQ312003	89350	+	calf5_56-60	fixA	probable flavoprotein subunit	3		-0.98343	NA	-1.69753	0.999196	-0.714102	0.977971		2187	693	11277
	FQ312003	91274	+	calf1_11-15	fixC	probable flavoprotein subunit	2		0.0290432	NA	-0.753977	0.999196	-0.78302	0.977971		1605	1026	15917
	FQ312003	91504	+	calf3_1-5	fixC	probable flavoprotein subunit	2		0.196499	0.966208	0.715625	0.999196	0.519126	0.978142		1567	1125	43038
	FQ312003	93159	-	calf1_11-15	yaaU	hypothetical metabolite transport protein	3		-4.35262	NA	-9.09099	NA	-4.73837	NA		6	0	0
	FQ312003	93160	+	calf3_6-10	yaaU	hypothetical metabolite transport protein	3		-0.798462	NA	1.15304	0.999196	1.9515	0.977971		1091	393	40577
	FQ312003	93193	+	calf1_21-25	yaaU	hypothetical metabolite transport protein	3		2.69317	0.778906	2.23509	0.999196	-0.458083	0.978142		1310	5308	103148
	FQ312003	93960	+	calf6_16-20	120bp upstream of SL1344_0081	hypothetical lipoprotein			-10.2181	NA	-17.3991	0.0539647	-7.18104	0.906078		1902	1	0
	FQ312003	94103	+	calf7_71-75	263bp upstream of SL1344_0081	hypothetical lipoprotein			-9.97174	NA	-2.6786	0.999196	7.29314	0.61008		1603	1	4187
	FQ312003	94182	-	calf7_71-75	SL1344_0082	probable secreted protein	2		-8.53949	NA	-0.884137	0.999196	7.65536	NA		594	1	5382
	FQ312003	94351	-	calf7_71-75	SL1344_0082	probable secreted protein	2		-9.75133	NA	-7.22308	0.800733	2.52826	0.977971		1376	1	154
	FQ312003	94629	-	calf1_11-15	79bp upstream of SL1344_0082	probable secreted protein			-7.43886	NA	-7.96789	0.645853	-0.529032	NA		1108	4	74
	FQ312003	95118	+	calf5_61-65	54bp upstream of SL1344_0083	probable secreted protein			-6.11323	NA	-0.961146	0.999196	5.15208	0.687246		1547	14	13289
	FQ312003	95168	-	calf6_36-40	SL1344_0083A	hypothetical membrane protein (pseudogene)	2		-6.20487	NA	-2.73473	0.999196	3.47013	0.975156		1413	12	3550
	FQ312003	95168	+	calf5_56-60	SL1344_0083A	hypothetical membrane protein (pseudogene)	2		-12.425	NA	-4.94941	0.999196	7.47557	0.781395		1615	0	874
	FQ312003	96110	-	calf6_16-20	SL1344_0084	hypothetical sulfatase	8		-12.2911	NA	-9.63276	0.544235	2.65832	0.977971		1472	0	31
	FQ312003	96223	-	calf6_76-80	SL1344_0084	hypothetical sulfatase	8		-6.77833	NA	-2.00422	0.999196	4.77412	0.820787		1577	9	6574
	FQ312003	96376	+	calf3_51-55	SL1344_0084	hypothetical sulfatase	8		-13.0937	NA	-2.15267	0.999196	10.941	0.251038		2567	0	9654
	FQ312003	96482	+	calf3_46-50	SL1344_0084	hypothetical sulfatase	8		-6.88621	NA	-2.48757	0.999196	4.39864	0.777256		3210	17	9572
	FQ312003	96676	-	calf6_36-40	SL1344_0084	hypothetical sulfatase	8		-1.95674	NA	-2.33997	0.999196	-0.383236	0.985472		1896	306	6263
	FQ312003	96916	-	calf6_81-85	SL1344_0084	hypothetical sulfatase	8		-5.20652	0.778906	0.196229	0.999196	5.40274	0.380886		2888	49	55337
	FQ312003	97306	-	calf4_26-30	SL1344_0084	hypothetical sulfatase	8		-8.92426	NA	-0.0798928	0.999305	8.84437	0.220558		1551	2	24541
	FQ312003	97412	-	calf3_51-55	SL1344_0084	hypothetical sulfatase	8		-10.0421	NA	0.16947	0.999196	10.2115	0.136668		1683	1	31654
	FQ312003	98372	-	calf6_76-80	yabF	hypothetical NAD(P)H oxidoreductase	1		1.81121	0.778906	0.732747	0.999196	-1.07847	0.977971		2587	5688	71901
	FQ312003	99136	+	calf3_6-10	kefC	glutathione-regulated potassium-efflux system protein KefC	1		-0.289316	0.952283	1.33467	0.999196	1.62399	0.975969		2052	1052	86559
	FQ312003	102186	-	calf3_6-10	apaH	bis(5'-nucleosyl)-tetraphosphatase	1		-7.76723	NA	-10.0203	0.208514	-2.25304	0.977971		1739	5	28
	FQ312003	102884	-	calf6_81-85	ksgA	dimethyladenosine transferase	2		-3.21938	NA	-1.74481	0.999196	1.47457	0.977971		2007	135	10015
	FQ312003	103108	-	calf6_41-45	ksgA	dimethyladenosine transferase	2		-1.21678	NA	-2.2117	0.999196	-0.994926	0.977971		1458	393	5264
	FQ312003	104112	-	calf6_16-20	pdxAa	pyridoxal phosphate biosynthetic protein PdxA	1		1.84775	0.778906	1.49503	0.999196	-0.352719	0.980307		1725	3890	81320
	FQ312003	105183	-	calf3_6-10	surA	survival protein SurA precursor	1		-7.819	NA	-7.39763	0.669091	0.421377	0.989045		1442	4	143
	FQ312003	108658	-	calf3_1-5	djlA	DnaJ-like protein	1		0.22957	0.960526	0.333537	0.999196	0.103967	0.991512		1605	1179	33825
	FQ312003	109877	-	calf4_26-30	rluA	ribosomal large subunit pseudouridine synthase A	1		1.20951	0.778906	1.1964	0.999196	-0.0131046	0.998989		1956	2834	74969
	FQ312003	110729	+	calf1_11-15	hepA	probable ATP-dependent helicase HepA	4		-0.679566	NA	-1.64561	0.999196	-0.966043	0.977971		1833	717	9798
	FQ312003	111451	-	calf6_76-80	hepA	probable ATP-dependent helicase HepA	4		1.34634	0.790891	-0.83554	0.999196	-2.18188	0.911638		1602	2552	15014
	FQ312003	111960	+	calf5_61-65	hepA	probable ATP-dependent helicase HepA	4		0.236504	NA	-1.00347	0.999196	-1.23998	0.977971		1283	947	10703
	FQ312003	112893	+	calf4_26-30	hepA	probable ATP-dependent helicase HepA	4		2.47254	0.778906	-0.573568	0.999196	-3.04611	0.687246		2179	7577	24488
	FQ312003	113248	-	calf5_56-60	polB	DNA polymerase II	3		-4.82569	NA	-2.43251	0.999196	2.39319	0.977971		1358	30	4207
	FQ312003	114928	-	calf6_41-45	polB	DNA polymerase II	3		1.10537	0.819717	1.84425	0.999196	0.738883	0.977971		888	1197	53327
	FQ312003	114938	-	calf6_41-45	polB	DNA polymerase II	3		0.816298	0.853078	1.21932	0.999196	0.403025	0.980307		1366	1507	53194
	FQ312003	115633	+	calf3_1-5	SL1344_0099	probable secreted protein	2		-4.07256	0.778906	-2.65199	0.999196	1.42057	0.977971		4673	174	12434
	FQ312003	115957	+	calf5_56-60	SL1344_0099	probable secreted protein	2		-4.05107	NA	-1.39772	0.999196	2.65336	0.975156		1958	74	12428
	FQ312003	116415	+	calf5_66-70	161bp upstream of SL1344_0099A	hypothetical inner membrane protein (pseudogene)			-8.5928	NA	-3.26748	0.999196	5.32532	0.809995		1849	3	3211
	FQ312003	117189	-	calf1_21-25	SL1344_0100	hypothetical protein	1		-4.08019	NA	-5.06222	0.900646	-0.982024	0.978142		1836	68	919
	FQ312003	120296	+	calf2_31-35	araB	Ribulokinase	3		0.243298	NA	0.649238	0.999196	0.40594	0.980944		1161	861	30453
	FQ312003	120801	-	calf2_31-35	araB	Ribulokinase	3		1.69766	0.778906	1.87853	0.999196	0.180868	0.989045		775	1575	47660
	FQ312003	120808	-	calf7_86-90	araB	Ribulokinase	3		2.13416	0.778906	1.31081	0.999196	-0.823355	0.977971		821	2258	34064
	FQ312003	121308	-	calf3_46-50	6bp upstream of araB	Ribulokinase			0.481655	0.90602	0.694162	0.999196	0.212506	0.986341		2245	1964	60749
	FQ312003	121309	+	calf6_81-85	7bp upstream of araB	Ribulokinase			0.145935	0.972284	1.18959	0.999196	1.04366	0.977971		2650	1837	101090
	FQ312003	121919	+	calf3_6-10	araC	arabinose operon regulatory protein	3		-0.351966	0.92895	-0.471051	0.999196	-0.119084	0.989546		3675	1804	44342
	FQ312003	122086	-	calf3_6-10	araC	arabinose operon regulatory protein	3		-0.474433	0.916232	0.739962	0.999196	1.2144	0.977971		2517	1135	70306
	FQ312003	122361	+	calf6_81-85	araC	arabinose operon regulatory protein	3		1.31256	0.778906	-0.19115	0.999196	-1.50371	0.977971		2609	4060	38220
	FQ312003	124850	-	calf2_31-35	thiP	hypothetical ABC transporter integral membrane protein	3		0.985717	NA	0.327304	0.999196	-0.658413	0.977971		993	1232	20837
	FQ312003	124858	-	calf7_86-90	thiP	hypothetical ABC transporter integral membrane protein	3		2.0568	0.778906	0.722908	0.999196	-1.33389	0.977971		806	2101	22249
	FQ312003	125045	-	calf5_56-60	thiP	hypothetical ABC transporter integral membrane protein	3		-0.895885	NA	-1.1523	0.999196	-0.256417	0.988257		1289	434	9699
	FQ312003	129746	-	calf2_31-35	leuC	3-isopropylmalate dehydratase large subunit	4		1.70849	0.778906	1.1029	0.999196	-0.605585	0.977971		967	1980	34737
	FQ312003	130094	+	calf5_66-70	leuC	3-isopropylmalate dehydratase large subunit	4		0.948648	0.831596	-0.166957	0.999196	-1.1156	0.977971		1563	1890	23284
	FQ312003	130439	+	calf7_86-90	leuC	3-isopropylmalate dehydratase large subunit	4		2.11827	0.778906	0.577508	0.999196	-1.54076	0.977971		947	2576	23635
	FQ312003	130727	+	calf1_11-15	leuC	3-isopropylmalate dehydratase large subunit	4		-0.0377285	NA	-0.554246	0.999196	-0.516517	0.980307		1296	791	14761
	FQ312003	131330	-	calf2_31-35	leuB	3-isopropylmalate dehydrogenase	1		2.02982	0.778906	0.0764837	0.999196	-1.95334	0.974655		976	2497	17212
	FQ312003	132760	+	calf7_71-75	leuA	2-isopropylmalate synthase	2		1.29062	0.778906	0.0643794	0.999196	-1.22624	0.977971		1699	2604	29712
	FQ312003	133394	+	calf5_61-65	leuA	2-isopropylmalate synthase	2		1.74908	0.778906	1.02736	0.999196	-0.721715	0.977971		1500	3159	51135
	FQ312003	133886	-	calf3_46-50	leuL	leu operon leader peptide	1		0.287793	0.948431	-0.784733	0.999196	-1.07253	0.977971		2815	2153	27328
	FQ312003	133941	-	calf2_31-35	26bp upstream of leuL	leu operon leader peptide			0.656911	NA	0.700305	0.999196	0.0433946	0.996569		1068	1055	29023
	FQ312003	133957	+	calf6_36-40	42bp upstream of leuL	leu operon leader peptide			0.0362131	NA	-1.03555	0.999196	-1.07177	0.977971		1871	1202	15265
	FQ312003	135346	+	calf3_46-50	leuO	probable activator protein in leuABCD operon	1		-9.09817	NA	-13.8365	NA	-4.73837	NA		161	0	0
	FQ312003	137054	+	calf6_16-20	ilvI	acetolactate synthase isozyme III large subunit	2		0.759077	0.85484	-0.0225674	0.99943	-0.781645	0.977971		2122	2250	34939
	FQ312003	137503	+	calf7_86-90	ilvI	acetolactate synthase isozyme III large subunit	2		1.1377	0.815414	-0.351349	0.999196	-1.48905	0.977971		1350	1861	17698
	FQ312003	138383	+	calf3_51-55	fruR	fructose repressor	4		-4.35602	NA	-17.0605	0.0488786	-12.7045	0.310262		1504	46	0
	FQ312003	138401	-	calf7_71-75	fruR	fructose repressor	4		-7.20626	NA	-9.73528	0.204964	-2.52902	0.977971		1886	8	37
	FQ312003	138791	-	calf3_46-50	fruR	fructose repressor	4		-7.34632	NA	-17.1123	0.0555776	-9.76595	0.648006		1559	6	0
	FQ312003	139090	-	calf3_51-55	fruR	fructose repressor	4		-9.79474	NA	-5.81904	0.999196	3.9757	0.977971		1418	1	420
	FQ312003	141026	+	calf3_51-55	mraW	S-adenosyl-methyltransferase	2		-11.9097	NA	-4.6132	0.999196	7.29653	NA		1130	0	772
	FQ312003	141069	+	calf6_41-45	mraW	S-adenosyl-methyltransferase	2		-11.4799	NA	-11.7757	0.462787	-0.295829	NA		839	0	4
	FQ312003	152861	+	calf2_31-35	ddlB	D-alanine--D-alanine ligase	1		0.101212	NA	0.254455	0.999196	0.153243	0.990685		930	625	18554
	FQ312003	162296	-	calf5_66-70	yacG	conserved hypothetical protein	1		-2.75729	NA	-5.60949	0.624819	-2.85219	0.977971		2029	188	695
	FQ312003	162946	-	calf5_61-65	yacF	conserved hypothetical protein	1		-0.508831	NA	-1.5975	0.999196	-1.08867	0.977971		1449	638	8008
	FQ312003	164441	+	calf6_76-80	guaC	GMP reductase	2		1.65966	0.778906	1.00819	0.999196	-0.651465	0.977971		2139	4234	71956
	FQ312003	164881	+	calf5_66-70	guaC	GMP reductase	2		0.764515	0.880445	-1.41424	0.999196	-2.17876	0.934709		1788	1903	11220
	FQ312003	166072	-	calf3_6-10	pilC	competence gene-DNA binding and transport	1		0.926826	0.819717	1.33075	0.999196	0.403919	0.980307		1701	2026	71558
	FQ312003	166635	-	calf4_26-30	pilB	competence gene-DNA binding and transport	2		-9.1558	NA	0.585056	0.999196	9.74086	0.100582		1821	2	45684
	FQ312003	166752	+	calf5_61-65	pilB	competence gene-DNA binding and transport	2		2.22583	0.778906	1.71411	0.999196	-0.51172	0.978142		1559	4569	85547
	FQ312003	168392	+	calf4_26-30	nadC	nicotinate-nucleotide pyrophosphorylase	2		-0.145325	0.975524	1.83692	0.999196	1.98225	0.966292		1241	703	74148
	FQ312003	168592	-	calf3_6-10	nadC	nicotinate-nucleotide pyrophosphorylase	2		-0.48975	0.920596	0.636964	0.999196	1.12671	0.977971		1802	804	46866
	FQ312003	169323	-	calf6_41-45	200bp upstream of nadC	nicotinate-nucleotide pyrophosphorylase			1.85591	0.778906	1.46189	0.999196	-0.394024	0.980307		1105	2506	50909
	FQ312003	169731	+	calf5_66-70	ampD	AmpD protein (anhydro-N-acetylmuramyl-tripeptide amidase)	1		1.65731	0.778906	0.368931	0.999196	-1.28838	0.977971		1807	3571	39028
	FQ312003	170954	+	calf6_36-40	SL1344_0148	putatuve glycosysl hydrolase	1		2.30789	0.778906	0.323977	0.999196	-1.98392	0.936882		1506	4672	31529
	FQ312003	174320	-	calf5_56-60	aroP	aromatic amino acid transport protein AroP	3		0.405716	0.930322	-0.362559	0.999196	-0.768275	0.977971		1835	1523	23870
	FQ312003	174408	+	calf6_41-45	aroP	aromatic amino acid transport protein AroP	3		1.63166	0.778906	2.44396	0.988937	0.812303	0.977971		1109	2153	100925
	FQ312003	174724	-	calf6_16-20	aroP	aromatic amino acid transport protein AroP	3		1.25139	0.778906	1.4727	0.999196	0.221309	0.986341		2191	3268	101702
	FQ312003	175500	-	calf1_11-15	pdhR	pyruvate dehydrogenase complex repressor	3		-4.93753	NA	-9.6759	NA	-4.73837	NA		9	0	0
	FQ312003	175612	-	calf5_61-65	pdhR	pyruvate dehydrogenase complex repressor	3		1.90391	0.778906	0.138082	0.999196	-1.76583	0.97337		1451	3402	26705
	FQ312003	175675	+	calf6_76-80	pdhR	pyruvate dehydrogenase complex repressor	3		2.15969	0.778906	0.586429	0.999196	-1.57326	0.977971		1989	5568	49949
	FQ312003	176962	+	calf5_66-70	aceE	pyruvate dehydrogenase E1 component	4		-8.31038	NA	-15.4914	NA	-7.18099	NA		507	1	0
	FQ312003	177439	+	calf6_16-20	aceE	pyruvate dehydrogenase E1 component	4		-12.9296	NA	-17.668	0.0741602	-4.73839	0.977971		2292	0	0
	FQ312003	178215	-	calf5_66-70	aceE	pyruvate dehydrogenase E1 component	4		-12.6111	NA	-17.3495	0.0970157	-4.73839	0.977971		1838	0	0
	FQ312003	178309	+	calf2_31-35	aceE	pyruvate dehydrogenase E1 component	4		-7.56301	NA	-14.744	NA	-7.18099	NA		302	1	0
	FQ312003	179143	+	calf6_36-40	aceF	dihydrolipoamide acetyltransferase component (E2) of pyruvate dehydrogenase	2		-7.98332	NA	-10.7218	0.144085	-2.73847	0.977971		2020	5	20
	FQ312003	179944	-	calf6_41-45	aceF	dihydrolipoamide acetyltransferase component (E2) of pyruvate dehydrogenase	2		-11.5034	NA	-16.2418	0.218862	-4.73837	NA		853	0	0
	FQ312003	181124	+	calf1_21-25	lpdA	dihydrolipoamide dehydrogenase	3		-11.5352	NA	-16.2736	0.216431	-4.73837	NA		872	0	0
	FQ312003	182330	+	calf2_31-35	lpdA	dihydrolipoamide dehydrogenase	3		-12.2173	NA	-16.9557	0.139556	-4.73838	0.977971		1399	0	0
	FQ312003	182354	+	calf5_56-60	lpdA	dihydrolipoamide dehydrogenase	3		-11.4306	NA	-16.169	0.221442	-4.73837	NA		811	0	0
	FQ312003	183530	+	calf5_61-65	SL1344_0156	probable secreted protein	1		0.807418	0.866395	1.9152	0.999196	1.10778	0.977971		1099	1205	69325
	FQ312003	185896	-	calf7_86-90	acnB	aconitate hydratase 2 (citrate hydro-lyase 2)	2		-2.0994	NA	-2.79634	0.999196	-0.696938	0.980307		1156	169	2783
	FQ312003	186296	+	calf6_41-45	acnB	aconitate hydratase 2 (citrate hydro-lyase 2)	2		-1.60046	NA	-1.04025	0.999196	0.56021	NA		697	144	5668
	FQ312003	189482	-	calf7_86-90	129bp upstream of SL1344_0160	HNH endonuclease			-6.36747	NA	-3.43002	0.999196	2.93745	0.977971		1318	10	2045
	FQ312003	189661	-	calf3_1-5	yacL	conserved hypothetical protein	2		-2.37778	NA	-1.1659	0.999196	1.21189	0.977971		2580	311	19231
	FQ312003	189676	-	calf6_76-80	yacL	conserved hypothetical protein	2		0.598253	0.879341	0.122649	0.999196	-0.475604	0.978142		2290	2172	41698
	FQ312003	190378	+	calf7_86-90	kdgT	2-keto-3-deoxygluconate permease	1		-0.738365	NA	0.48481	0.999196	1.22318	0.977971		695	261	16266
	FQ312003	191969	-	calf7_71-75	SL1344_0163	conserved hypothetical protein	1		1.52222	0.778906	1.39563	0.999196	-0.126588	0.990853		903	1625	39735
	FQ312003	194076	+	calf7_86-90	SL1344_0165	hypothetical transcriptional regulator	1		0.663078	NA	-0.364861	0.999196	-1.02794	0.977971		1511	1499	19624
	FQ312003	194665	-	calf6_76-80	speD	S-adenosylmethionine decarboxylase, proenzyme	1		1.13067	0.790891	0.492697	0.999196	-0.637974	0.977971		1732	2376	40759
	FQ312003	195009	+	calf6_16-20	18bp upstream of speD	S-adenosylmethionine decarboxylase, proenzyme			-1.42399	0.778906	-0.682393	0.999196	0.741592	0.977971		2998	700	31244
	FQ312003	195553	-	calf2_31-35	speE	Spermidine synthase	2		-0.494863	NA	-1.29443	0.999196	-0.799566	0.977971		1543	686	10521
	FQ312003	195819	+	calf6_81-85	speE	Spermidine synthase	2		0.990022	0.795838	0.239971	0.999196	-0.750051	0.977971		2856	3554	56410
	FQ312003	195918	-	calf6_41-45	46bp upstream of speE	Spermidine synthase			1.96383	0.778906	1.56997	0.999196	-0.393852	0.980307		1554	3798	77165
	FQ312003	197680	+	calf3_6-10	cueO	possible multicopper oxidase precursor	1		-0.459618	0.92411	0.90918	0.999196	1.3688	0.977971		1745	795	54808
	FQ312003	198247	-	calf6_16-20	gcd	glucose dehydrogenase	3		0.859289	0.819717	0.413649	0.999196	-0.44564	0.978142		2394	2721	53334
	FQ312003	199925	+	calf3_6-10	gcd	glucose dehydrogenase	3		0.58202	0.888645	1.24239	0.999196	0.660369	0.977971		1738	1630	68771
	FQ312003	200039	-	calf3_46-50	gcd	glucose dehydrogenase	3		0.111413	NA	-1.36851	0.999196	-1.47992	0.977971		2070	1401	13408
	FQ312003	202464	+	calf6_41-45	yadG	hypothetical ABC transporter ATP-binding protein	2		1.35901	0.778906	1.77805	0.999196	0.419035	0.980307		1046	1681	59998
	FQ312003	203017	+	calf7_71-75	yadG	hypothetical ABC transporter ATP-binding protein	2		1.41044	0.778906	0.273374	0.999196	-1.13707	0.977971		1841	3066	37214
	FQ312003	204770	+	calf6_36-40	stiH	fimbrial protein	1		1.17303	0.781803	0.293546	0.999196	-0.879484	0.977971		1827	2581	37451
	FQ312003	205870	-	calf1_21-25	stiC	fimbrial usher protein	2		1.95646	0.778906	1.07805	0.999196	-0.878417	0.977971		2046	4975	72242
	FQ312003	207323	+	calf3_6-10	stiC	fimbrial usher protein	2		-0.9488	0.814114	0.465403	0.999196	1.4142	0.977971		3463	1124	79967
	FQ312003	208499	+	calf6_76-80	stiA	fimbrial subunit	2		2.12144	0.778906	0.848766	0.999196	-1.27268	0.977971		1468	4002	44217
	FQ312003	208822	+	calf3_46-50	stiA	fimbrial subunit	2		-3.90065	NA	0.69165	0.999196	4.5923	0.618668		1335	56	36061
	FQ312003	210064	+	calf1_11-15	yadE	conserved hypothetical protein	3		-2.19688	NA	-3.54901	0.999196	-1.35212	0.977971		2115	289	3022
	FQ312003	210096	-	calf2_31-35	yadE	conserved hypothetical protein	3		0.935501	0.836264	0.0857658	0.999196	-0.849735	0.977971		1367	1638	24263
	FQ312003	210758	+	calf5_66-70	yadE	conserved hypothetical protein	3		-1.87831	NA	0.615286	0.999196	2.4936	0.941254		1291	220	33075
	FQ312003	211746	-	calf6_36-40	panC	Pantoate--beta-alanine ligase	1		1.47012	0.778906	0.0107955	0.99943	-1.45933	0.977971		2138	3711	36026
	FQ312003	213089	+	calf6_36-40	panB	3-methyl-2-oxobutanoate hydroxymethyltransferase	1		1.51829	0.778906	0.226958	0.999196	-1.29133	0.977971		1500	2692	29361
	FQ312003	213448	-	calf3_46-50	folK	2-amino-4-hydroxy-6- hydroxymethyldihydropteridinepyrophosphokinase	1		-4.49134	NA	-8.63827	0.170072	-4.14693	0.908412		2621	73	110
	FQ312003	214955	+	calf5_61-65	pcnB	poly(A) polymerase	3		-0.774963	NA	-4.41965	0.999196	-3.64469	0.936532		915	335	715
	FQ312003	215014	-	calf6_76-80	pcnB	poly(A) polymerase	3		1.44841	0.778906	-0.404517	0.999196	-1.85293	0.977971		1275	2180	16110
	FQ312003	215119	-	calf3_46-50	pcnB	poly(A) polymerase	3		-0.80125	NA	-16.7033	0.0380389	-15.902	0.076866		1174	422	0
	FQ312003	216130	+	calf6_16-20	yadB	glutamyl-tRNA synthetase-related protein	1		1.03581	0.800203	0.605311	0.999196	-0.430497	0.978142		1919	2465	48826
	FQ312003	216718	-	calf2_31-35	dksA	dosage-dependent dnaK suppressor protein	1		-9.49514	NA	-14.2335	NA	-4.73837	NA		212	0	0
	FQ312003	217372	+	calf1_21-25	sfsA	Sugar fermentation stimulation protein homolog.	3		-5.62039	NA	-6.22717	0.84221	-0.606778	0.985742		1335	17	298
	FQ312003	217633	-	calf5_56-60	sfsA	Sugar fermentation stimulation protein homolog.	3		-3.67201	NA	-1.77684	0.999196	1.89517	0.977971		1648	81	8043
	FQ312003	217702	+	calf5_61-65	sfsA	Sugar fermentation stimulation protein homolog.	3		2.37586	0.778906	0.781788	0.999196	-1.59407	0.977971		1318	4286	37898
	FQ312003	217769	-	calf4_26-30	ligT	2'-5' RNA ligase	1		3.6283	0.778906	2.43014	0.999196	-1.19816	0.977971		1390	10769	125291
	FQ312003	218310	+	calf6_76-80	hrpB	ATP-dependent helicase HrpB	3		2.2766	0.778906	1.46114	0.999196	-0.815457	0.977971		1429	4338	65802
	FQ312003	219696	+	calf3_51-55	hrpB	ATP-dependent helicase HrpB	3		-3.76277	NA	1.16373	0.999196	4.9265	0.724577		585	27	21919
	FQ312003	220013	-	calf5_61-65	hrpB	ATP-dependent helicase HrpB	3		1.10263	0.81543	2.1624	0.999196	1.05977	0.977971		993	1336	74346
	FQ312003	221778	-	calf6_41-45	mrcB	penicillin-binding protein 1b; peptidoglycan synthetase	1		-4.786	NA	-5.08353	0.999196	-0.297533	NA		1101	25	543
	FQ312003	225497	+	calf1_11-15	fhuA	ferrichrome-iron receptor	3		1.00012	0.778906	0.102046	0.999196	-0.898071	0.977971		3986	4995	71551
	FQ312003	225527	+	calf3_1-5	fhuA	ferrichrome-iron receptor	3		-0.21676	0.958931	0.23029	0.999196	0.44705	0.978142		2595	1399	50912
	FQ312003	225603	+	calf6_16-20	fhuA	ferrichrome-iron receptor	3		0.0459805	0.990371	0.351451	0.999196	0.305471	0.980307		3256	2106	69477
	FQ312003	226635	+	calf1_11-15	fhuC	ferrichrome transport ATP-binding protein FhuC	1		1.9538	0.778906	1.51543	0.999196	-0.438368	0.980307		1152	2796	55081
	FQ312003	227460	-	calf4_26-30	fhuD	ferrichrome-binding periplasmic protein precursor	1		1.25201	0.778906	0.0155851	0.99943	-1.23643	0.977971		1794	2677	30330
	FQ312003	229949	+	calf7_86-90	235bp upstream of fhuB	ferrichrome transport protein FhuB precursor			-0.460946	NA	-1.72307	0.999196	-1.26212	0.977971		1472	670	7457
	FQ312003	231189	+	calf4_26-30	stfA	major fimbrial subunit stfa (hypothetical fimbrial subunit)	1		-9.63584	NA	-0.365364	0.999196	9.27048	0.279474		1270	1	16487
	FQ312003	231496	-	calf7_71-75	stfC	outer membrane usher protein stfc (hypothetical fimbrial outer membrane usher)	4		-4.42252	NA	-0.369992	0.999196	4.05253	0.770942		1643	48	21262
	FQ312003	231696	-	calf6_81-85	stfC	outer membrane usher protein stfc (hypothetical fimbrial outer membrane usher)	4		0.25295	0.951102	0.788268	0.999196	0.535318	0.977971		2707	2021	78188
	FQ312003	231749	-	calf7_71-75	stfC	outer membrane usher protein stfc (hypothetical fimbrial outer membrane usher)	4		0.337503	0.935813	0.902349	0.999196	0.564846	0.977971		1963	1554	61364
	FQ312003	232160	+	calf3_46-50	stfC	outer membrane usher protein stfc (hypothetical fimbrial outer membrane usher)	4		-0.788725	NA	-0.96084	0.999196	-0.172115	0.989045		2046	742	17580
	FQ312003	233995	+	calf3_6-10	stfD	periplasmic fimbrial chaperone stfd	3		-0.799864	0.848142	-0.448581	0.999196	0.351282	0.980307		3115	1121	38175
	FQ312003	234155	+	calf6_81-85	stfD	periplasmic fimbrial chaperone stfd	3		0.948503	0.8133	1.14351	0.999196	0.195003	0.987955		1803	2180	66617
	FQ312003	234590	-	calf3_1-5	stfD	periplasmic fimbrial chaperone stfd	3		0.434844	0.920596	0.406627	0.999196	-0.0282178	0.997319		1953	1654	43298
	FQ312003	235031	+	calf3_1-5	stfE	minor fimbrial subunit stfe (putaive minor fimbrial subunit)	1		-0.477879	0.913761	-0.257982	0.999196	0.219897	0.986438		2812	1265	39329
	FQ312003	236366	+	calf4_26-30	SL1344_0202	hypothetical exported protein	2		-10.151	NA	-0.973287	0.999196	9.17769	0.266672		1815	1	15460
	FQ312003	236990	-	calf7_71-75	SL1344_0202	hypothetical exported protein	2		1.51903	0.778906	0.254196	0.999196	-1.26484	0.977971		1360	2442	27128
	FQ312003	239839	-	calf6_16-20	clcA	hypothetical membrane protein	1		-2.00792	NA	-0.426275	0.999196	1.58165	0.977971		1361	212	16939
	FQ312003	240747	-	calf5_66-70	yadS	hypothetical membrane protein	4		0.586861	NA	-2.11152	0.999196	-2.69839	0.89539		1678	1579	6494
	FQ312003	240942	+	calf5_56-60	yadS	hypothetical membrane protein	4		-1.27355	NA	-2.09567	0.999196	-0.822121	0.977971		1640	425	6417
	FQ312003	241014	+	calf3_51-55	yadS	hypothetical membrane protein	4		-8.15965	NA	-12.898	NA	-4.73837	NA		84	0	0
	FQ312003	241192	+	calf5_61-65	yadS	hypothetical membrane protein	4		2.78395	0.778906	0.569514	0.999196	-2.21443	0.906078		1549	6684	38446
	FQ312003	242469	+	calf6_41-45	mtn	MTA/SAH nucleosidase	1		-8.16234	NA	-16.3433	0.126641	-8.18099	NA		915	2	0
	FQ312003	243113	+	calf1_11-15	dgt	Deoxyguanosinetriphosphate triphosphohydrolase	10		-0.0754127	NA	-0.974731	0.999196	-0.899318	NA		555	330	4723
	FQ312003	243605	+	calf5_61-65	dgt	Deoxyguanosinetriphosphate triphosphohydrolase	10		-1.70457	NA	0.490202	0.999196	2.19478	0.97337		1311	252	30798
	FQ312003	243978	+	calf1_21-25	dgt	Deoxyguanosinetriphosphate triphosphohydrolase	10		-6.67834	NA	-7.61981	0.512856	-0.941468	0.980307		1635	10	139
	FQ312003	244028	-	calf6_16-20	dgt	Deoxyguanosinetriphosphate triphosphohydrolase	10		-10.0892	NA	-7.63024	NA	2.459	NA		320	0	27
	FQ312003	244037	-	calf1_21-25	dgt	Deoxyguanosinetriphosphate triphosphohydrolase	10		-10.2051	NA	-17.3862	0.0541276	-7.18104	0.906078		1885	1	0
	FQ312003	244039	+	calf5_61-65	dgt	Deoxyguanosinetriphosphate triphosphohydrolase	10		-3.78169	NA	1.0484	0.999196	4.83009	0.538401		1383	63	47838
	FQ312003	244046	+	calf5_61-65	dgt	Deoxyguanosinetriphosphate triphosphohydrolase	10		-0.381919	NA	-0.0862764	0.999196	0.295642	0.985352		1458	701	22969
	FQ312003	244061	+	calf3_6-10	dgt	Deoxyguanosinetriphosphate triphosphohydrolase	10		-2.31895	NA	0.472827	0.999196	2.79177	0.861638		2007	252	46584
	FQ312003	244094	+	calf2_31-35	dgt	Deoxyguanosinetriphosphate triphosphohydrolase	10		-1.50965	NA	-1.06765	0.999196	0.441999	0.985247		859	189	6854
	FQ312003	244325	-	calf5_56-60	dgt	Deoxyguanosinetriphosphate triphosphohydrolase	10		-13.5359	NA	-4.43417	0.999196	9.10176	0.471358		3488	0	2698
	FQ312003	244613	-	calf3_51-55	htrA	protease DO precursor; heat shock protein HtrA	2		-8.95325	NA	-17.1343	0.0614908	-8.18101	0.820787		1583	2	0
	FQ312003	245729	+	calf2_31-35	htrA	protease DO precursor; heat shock protein HtrA	2		2.49567	0.778906	1.21958	0.999196	-1.27609	0.977971		851	3007	33145
	FQ312003	246108	+	calf1_11-15	cdaR	conserved hypothetical protein	2		0.908432	NA	-0.169722	0.999196	-1.07815	0.977971		699	822	10393
	FQ312003	246699	-	calf6_76-80	cdaR	conserved hypothetical protein	2		0.170457	0.967283	0.35271	0.999196	0.182253	0.988246		2377	1676	50765
	FQ312003	247239	+	calf6_41-45	14bp upstream of cdaR	conserved hypothetical protein			2.79459	0.778906	3.19455	0.896614	0.399963	0.982875		366	1591	56040
	FQ312003	247264	+	calf1_21-25	39bp upstream of cdaR	conserved hypothetical protein			-0.0998749	NA	-0.809285	0.999196	-0.70941	0.977971		2027	1185	19346
	FQ312003	247549	+	calf5_66-70	yaeH	conserved hypothetical protein	1		0.521138	0.899412	-0.322762	0.999196	-0.8439	0.977971		2567	2308	34326
	FQ312003	247837	-	calf6_76-80	137bp upstream of yaeH	conserved hypothetical protein			-0.496773	0.909351	0.423001	0.999196	0.919774	0.977971		2527	1122	56663
	FQ312003	247872	+	calf5_61-65	172bp upstream of yaeH	conserved hypothetical protein			-1.28218	NA	1.07297	0.999196	2.35514	0.977971		559	144	19668
	FQ312003	249143	+	calf1_21-25	SL1344_0213	hypothetical inner membrane protein	1		2.32961	0.778906	1.5408	0.999196	-0.788808	0.977971		1661	5231	80827
	FQ312003	259095	+	calf3_6-10	57bp upstream of dxr	1-deoxy-D-xylulose 5-phosphate reductoisomerase			0.777578	0.854157	0.739689	0.999196	-0.0378894	0.996569		1635	1756	45661
	FQ312003	261480	+	calf4_26-30	yaeL	hypothetical membrane protein	2		-9.32889	NA	-16.5099	0.116494	-7.18102	NA		1027	1	0
	FQ312003	262206	+	calf1_11-15	yaeL	hypothetical membrane protein	2		-9.37316	NA	-16.5542	0.111575	-7.18102	NA		1059	1	0
	FQ312003	264994	+	calf6_36-40	hlpA	outer membrane protein OmpH precursor	2		-0.771364	NA	-1.92975	0.999196	-1.15838	0.977971		1147	421	5035
	FQ312003	265273	+	calf6_36-40	hlpA	outer membrane protein OmpH precursor	2		-7.28518	NA	-5.87801	0.990819	1.40718	NA		1245	5	354
	FQ312003	274389	-	calf6_41-45	SL1344_0234	hypothetical secreted chitinase	1		2.9741	0.778906	2.47321	0.999196	-0.500895	0.978142		909	4475	84418
	FQ312003	276311	+	calf7_86-90	ldcC	lysine decarboxylase	4		1.42628	0.778906	0.16295	0.999196	-1.26333	0.977971		1325	2231	24810
	FQ312003	276316	+	calf6_41-45	ldcC	lysine decarboxylase	4		2.06893	0.778906	1.98741	0.999196	-0.0815137	0.994117		843	2216	55906
	FQ312003	277023	+	calf3_51-55	ldcC	lysine decarboxylase	4		0.438321	0.920596	0.153344	0.999196	-0.284977	0.983437		2039	1731	37926
	FQ312003	277994	-	calf4_26-30	ldcC	lysine decarboxylase	4		0.909372	0.823004	1.27743	0.999196	0.368063	0.980307		1522	1791	61705
	FQ312003	278264	-	calf5_56-60	yaeR	conserved hypothetical protein	1		-6.63783	NA	-2.99894	0.999196	3.63889	0.903484		3815	24	7981
	FQ312003	280916	+	calf3_46-50	yaeQ	conserved hypothetical protein	1		1.60431	0.778906	1.69729	0.999196	0.092981	0.99195		1683	3206	91281
	FQ312003	281257	+	calf3_1-5	yaeJ	hypothetical release factor	3		0.442738	0.923429	0.43112	0.999196	-0.0116171	0.999219		1583	1348	35696
	FQ312003	281342	+	calf7_71-75	yaeJ	hypothetical release factor	3		2.01346	0.778906	0.790863	0.999196	-1.2226	0.977971		1522	3850	44040
	FQ312003	281590	+	calf6_41-45	yaeJ	hypothetical release factor	3		1.40862	0.778906	1.95716	0.999196	0.548536	0.978142		891	1482	57863
	FQ312003	282031	+	calf3_51-55	cutF	copper homeostasis protein CutF precursor (lipoprotein nlpE)	3		-4.57499	NA	-9.31336	NA	-4.73837	NA		7	0	0
	FQ312003	282043	-	calf3_6-10	cutF	copper homeostasis protein CutF precursor (lipoprotein nlpE)	3		1.27062	0.778906	1.27209	0.999196	0.00146566	0.999524		1556	2352	62850
	FQ312003	282214	-	calf1_21-25	cutF	copper homeostasis protein CutF precursor (lipoprotein nlpE)	3		-0.240518	NA	0.0330734	0.99943	0.273591	0.988246		792	420	13553
	FQ312003	285509	-	calf1_21-25	114bp upstream of rcsF	RcsF protein			-0.322946	NA	-1.60902	0.999196	-1.28607	0.977971		1757	880	9633
	FQ312003	286070	-	calf3_6-10	metQ	hypothetical lipoprotein precursor	2		-0.120709	0.974961	0.526018	0.999196	0.646727	0.977971		2381	1372	57341
	FQ312003	286202	-	calf1_11-15	metQ	hypothetical lipoprotein precursor	2		-0.512775	NA	-1.3723	0.999196	-0.859524	0.977971		1560	685	10078
	FQ312003	288529	-	calf6_41-45	yaeD	conserved hypothetical protein	2		-11.2709	NA	-16.0093	0.229168	-4.73837	NA		726	0	0
	FQ312003	288535	+	calf1_21-25	yaeD	conserved hypothetical protein	2		-11.0055	NA	-15.7439	NA	-4.73837	NA		604	0	0
	FQ312003	295580	-	calf3_1-5	dkgB	hypothetical oxidoreductase	2		-0.142191	NA	0.467935	0.999196	0.610126	0.978142		960	545	22207
	FQ312003	295712	-	calf6_36-40	dkgB	hypothetical oxidoreductase	2		1.93479	0.778906	0.617063	0.999196	-1.31773	0.977971		1366	3272	35040
	FQ312003	296261	-	calf4_26-30	yafC	hypothetical transcriptional regulator	4		2.22749	0.778906	1.40664	0.999196	-0.820854	0.977971		1654	4853	73339
	FQ312003	296262	+	calf1_21-25	yafC	hypothetical transcriptional regulator	4		2.26448	0.778906	2.15317	0.999196	-0.111314	0.990853		1165	3507	86667
	FQ312003	296294	-	calf3_46-50	yafC	hypothetical transcriptional regulator	4		-1.01906	NA	-3.97185	0.73903	-2.95279	0.901824		2976	920	3172
	FQ312003	296723	+	calf7_86-90	yafC	hypothetical transcriptional regulator	4		1.67223	0.778906	0.275084	0.999196	-1.39715	0.977971		1538	3071	31126
	FQ312003	296874	+	calf6_76-80	76bp upstream of yafC	hypothetical transcriptional regulator			1.08283	0.778906	0.292183	0.999196	-0.790651	0.977971		3094	4106	63363
	FQ312003	297420	+	calf6_36-40	SL1344_0252	hypothetical drug efflux protein	1		0.96228	0.826062	0.734378	0.999196	-0.227902	0.987766		1237	1510	34419
	FQ312003	298328	+	calf5_61-65	yafD	hypothetical protein	1		0.102354	0.983387	1.39858	0.999196	1.29623	0.977971		1466	986	64641
	FQ312003	299916	-	calf5_56-60	dniR	membrane-bound lytic murein transglycosylase d precursor	1		1.03347	NA	-1.2082	0.999196	-2.24167	0.972457		1002	1285	7253
	FQ312003	305388	-	calf3_51-55	sciA	conserved hypothetical protein (SPI-6 associated)	3		1.47969	0.778906	0.921007	0.999196	-0.558687	0.977971		1199	2095	37969
	FQ312003	305404	+	calf6_76-80	sciA	conserved hypothetical protein (SPI-6 associated)	3		2.00844	0.778906	0.438786	0.999196	-1.56966	0.975156		2262	5702	51279
	FQ312003	305419	-	calf5_66-70	sciA	conserved hypothetical protein (SPI-6 associated)	3		0.730947	0.866724	0.540508	0.999196	-0.190439	0.988246		1556	1618	37851
	FQ312003	306106	+	calf6_16-20	sciB	conserved hypothetical protein (SPI-6 associated)	2		1.09584	0.798093	1.18038	0.999196	0.0845431	0.993045		1560	2089	59131
	FQ312003	306437	-	calf2_31-35	sciB	conserved hypothetical protein (SPI-6 associated)	2		2.77668	0.778906	0.978713	0.999196	-1.79796	0.977971		692	2971	22808
	FQ312003	306755	+	calf3_6-10	sciC	conserved hypothetical protein (SPI-6 associated)	1		-0.558647	0.913138	1.18791	0.999196	1.74656	0.977971		1648	701	62793
	FQ312003	309139	-	calf6_16-20	sciE	conserved hypothetical protein (SPI-6 associated)	3		-1.66155	NA	-2.07371	0.999196	-0.412159	0.985352		1323	262	5256
	FQ312003	309142	+	calf6_81-85	sciE	conserved hypothetical protein (SPI-6 associated)	3		-0.232075	0.960438	-0.60702	0.999196	-0.374945	0.980307		2319	1237	25464
	FQ312003	309902	-	calf5_56-60	sciE	conserved hypothetical protein (SPI-6 associated)	3		-2.4912	NA	-1.48189	0.999196	1.0093	0.977971		2100	234	12574
	FQ312003	310440	+	calf3_1-5	sciF	conserved hypothetical protein (SPI-6 associated)	4		-0.524631	NA	0.285554	0.999196	0.810185	0.977971		1194	520	24340
	FQ312003	310610	-	calf6_81-85	sciF	conserved hypothetical protein (SPI-6 associated)	4		-10.2902	NA	-3.76434	0.999196	6.52589	0.723058		1999	1	2460
	FQ312003	310631	+	calf7_71-75	sciF	conserved hypothetical protein (SPI-6 associated)	4		0.607738	0.890642	0.384786	0.999196	-0.222952	0.987766		1502	1434	32799
	FQ312003	310663	+	calf3_6-10	sciF	conserved hypothetical protein (SPI-6 associated)	4		-1.44627	0.778906	-0.0214804	0.99943	1.42479	0.977971		2327	535	38343
	FQ312003	311235	-	calf6_81-85	sciG	conserved hypothetical protein (SPI-6 associated)	3		-0.879666	NA	-0.239442	0.999196	0.640224	0.977971		2138	728	30289
	FQ312003	312283	+	calf3_1-5	sciG	conserved hypothetical protein (SPI-6 associated)	3		0.463398	0.922308	0.559047	0.999196	0.095649	0.993045		1410	1218	34743
	FQ312003	313745	+	calf6_81-85	sciG	conserved hypothetical protein (SPI-6 associated)	3		0.202269	0.958931	-0.190602	0.999196	-0.392871	0.978142		3306	2383	48449
	FQ312003	314990	-	calf2_31-35	sciI	conserved hypothetical protein (SPI-6 associated)	3		1.37064	0.778906	0.706046	0.999196	-0.664595	0.977971		1016	1646	27720
	FQ312003	315308	+	calf7_86-90	sciI	conserved hypothetical protein (SPI-6 associated)	3		1.31027	0.778906	-0.016632	0.99943	-1.32691	0.977971		1546	2402	25560
	FQ312003	315943	+	calf2_31-35	sciI	conserved hypothetical protein (SPI-6 associated)	3		1.24549	NA	1.9005	0.999196	0.655018	0.978142		447	664	27911
	FQ312003	315987	+	calf6_16-20	4bp upstream of sciI	conserved hypothetical protein (SPI-6 associated)			-3.83005	NA	-1.25595	0.999196	2.5741	0.955381		2883	127	20189
	FQ312003	316278	+	calf5_66-70	sciJ	conserved hypothetical protein (SPI-6 associated)	3		-9.23879	NA	-6.49752	0.810823	2.74126	0.977971		1929	2	357
	FQ312003	316306	+	calf5_56-60	sciJ	conserved hypothetical protein (SPI-6 associated)	3		-12.4295	NA	-4.11898	0.999196	8.31048	0.678284		1620	0	1559
	FQ312003	316485	+	calf7_86-90	sciJ	conserved hypothetical protein (SPI-6 associated)	3		-10.0125	NA	-6.4336	0.900646	3.57888	0.977971		1649	1	319
	FQ312003	317379	-	calf4_26-30	25bp upstream of sciK	conserved hypothetical protein (SPI-6 associated)			-10.076	NA	0.285198	0.999196	10.3612	0.122404		1723	1	35113
	FQ312003	317520	+	calf5_61-65	166bp upstream of sciK	conserved hypothetical protein (SPI-6 associated)			-1.85645	NA	1.24739	0.999196	3.10384	0.825952		1208	209	47965
	FQ312003	317632	+	calf5_66-70	278bp upstream of sciK	conserved hypothetical protein (SPI-6 associated)			-7.73255	NA	-1.91026	0.999196	5.82229	0.627031		2037	6	9063
	FQ312003	317652	+	calf6_81-85	298bp upstream of sciK	conserved hypothetical protein (SPI-6 associated)			-6.49172	NA	-1.24229	0.999196	5.24942	0.6071		2442	17	17263
	FQ312003	318580	-	calf3_6-10	68bp upstream of SL1344_0273	conserved hypothetical protein (SPI-6 associated)			-8.93798	NA	-9.90388	0.189729	-0.965896	0.980307		2349	3	41
	FQ312003	319442	-	calf5_56-60	sciN	lipoprotein (SPI-6 associated)	1		-0.256898	NA	-0.924627	0.999196	-0.667729	0.977971		1871	981	16485
	FQ312003	319773	+	calf5_56-60	sciO	conserved hypothetical protein (SPI-6 associated)	2		-3.37133	NA	-2.51522	0.999196	0.856102	0.977971		2775	168	8118
	FQ312003	320571	+	calf1_21-25	sciO	conserved hypothetical protein (SPI-6 associated)	2		2.11725	0.778906	1.19814	0.999196	-0.919116	0.977971		1260	3425	48351
	FQ312003	322750	+	calf6_16-20	sciQ	hypothetical membrane protein, virulence associated protein	3		-2.84424	NA	-1.19933	0.999196	1.64491	0.977971		2900	253	21121
	FQ312003	322759	-	calf7_86-90	sciQ	hypothetical membrane protein, virulence associated protein	3		-12.2693	NA	-11.1057	0.342326	1.16358	0.982085		1450	0	11
	FQ312003	322970	+	calf3_6-10	sciQ	hypothetical membrane protein, virulence associated protein	3		-12.7613	NA	-4.80341	0.999196	7.95793	0.699539		2039	0	1221
	FQ312003	323878	-	calf3_6-10	sciS	probable IcmF-related integral membrane ATP-binding protein, virulence associated protein	8		-1.73695	0.780148	2.2383	0.999196	3.97526	0.644932		963	181	75994
	FQ312003	323886	-	calf3_46-50	sciS	probable IcmF-related integral membrane ATP-binding protein, virulence associated protein	8		2.97024	NA	-10.9655	NA	-13.9357	NA		22	108	0
	FQ312003	324101	-	calf3_51-55	sciS	probable IcmF-related integral membrane ATP-binding protein, virulence associated protein	8		1.52809	0.778906	0.433663	0.999196	-1.09443	0.977971		1885	3406	42581
	FQ312003	324111	-	calf5_66-70	sciS	probable IcmF-related integral membrane ATP-binding protein, virulence associated protein	8		0.515948	0.910619	-0.385159	0.999196	-0.901107	0.977971		2036	1824	26073
	FQ312003	324491	+	calf3_6-10	sciS	probable IcmF-related integral membrane ATP-binding protein, virulence associated protein	8		0.516253	0.922308	2.17321	0.999196	1.65696	0.977971		991	888	74754
	FQ312003	325879	+	calf3_1-5	sciS	probable IcmF-related integral membrane ATP-binding protein, virulence associated protein	8		0.831831	NA	0.64091	0.999196	-0.190921	0.990853		330	368	8606
	FQ312003	326254	+	calf5_66-70	sciS	probable IcmF-related integral membrane ATP-binding protein, virulence associated protein	8		1.15693	NA	0.696604	0.999196	-0.460322	0.980307		1005	1404	27241
	FQ312003	326836	-	calf5_66-70	sciS	probable IcmF-related integral membrane ATP-binding protein, virulence associated protein	8		-4.21071	NA	-0.773289	0.999196	3.43742	0.906298		1330	45	13014
	FQ312003	328273	+	calf3_51-55	sciT	conserved hypothetical protein (SPI-6 associated)	1		0.913555	0.860332	2.17267	0.999196	1.25911	0.977971		766	904	57760
	FQ312003	329199	+	calf7_86-90	sciV	conserved hypothetical protein (SPI-6 associated)	1		0.263201	NA	-0.889293	0.999196	-1.15249	0.977971		1709	1285	15431
	FQ312003	330147	+	calf3_6-10	vgrS	Type VI secretion protein	2		-8.41144	NA	0.000780023	NA	8.41222	NA		100	0	1673
	FQ312003	331110	+	calf6_81-85	vgrS	Type VI secretion protein	2		-1.05211	0.8133	-0.0207888	0.99943	1.03132	0.977971		2565	775	42285
	FQ312003	332052	-	calf4_26-30	14bp upstream of vgrS	Type VI secretion protein			-0.132203	0.974961	0.700582	0.999196	0.832786	0.977971		1891	1081	51398
	FQ312003	332773	+	calf3_46-50	SL1344_0286	Rhs-family protein (SPI-6 associated)	16		-0.623031	NA	-0.322662	0.999196	0.300369	0.987105		1089	443	14563
	FQ312003	333429	+	calf3_1-5	SL1344_0286	Rhs-family protein (SPI-6 associated)	16		-0.0975169	NA	0.0502243	0.999268	0.147741	0.990685		1233	722	21352
	FQ312003	334241	-	calf3_51-55	SL1344_0286	Rhs-family protein (SPI-6 associated)	16		-5.54904	NA	1.54545	0.999196	7.09448	0.248896		1121	15	54724
	FQ312003	334390	-	calf5_66-70	SL1344_0286	Rhs-family protein (SPI-6 associated)	16		0.457037	NA	0.931841	0.999196	0.474804	0.980307		743	639	23706
	FQ312003	334425	+	calf5_66-70	SL1344_0286	Rhs-family protein (SPI-6 associated)	16		1.30952	0.778906	0.704792	0.999196	-0.604724	0.977971		1201	1865	32739
	FQ312003	334438	-	calf6_36-40	SL1344_0286	Rhs-family protein (SPI-6 associated)	16		-1.07354	NA	-0.416153	0.999196	0.657386	0.980164		907	270	11368
	FQ312003	334495	-	calf5_66-70	SL1344_0286	Rhs-family protein (SPI-6 associated)	16		0.904157	0.835044	0.938295	0.999196	0.0341373	0.997232		1287	1509	41247
	FQ312003	334530	+	calf1_21-25	SL1344_0286	Rhs-family protein (SPI-6 associated)	16		1.37719	0.778906	1.46826	0.999196	0.0910711	0.993045		1173	1909	54281
	FQ312003	334741	-	calf6_81-85	SL1344_0286	Rhs-family protein (SPI-6 associated)	16		-0.876991	0.826962	1.03207	0.999196	1.90906	0.90611		3374	1151	115395
	FQ312003	334796	+	calf3_46-50	SL1344_0286	Rhs-family protein (SPI-6 associated)	16		0.295112	NA	0.187388	0.999196	-0.107724	0.991429		1509	1160	28738
	FQ312003	334835	-	calf5_56-60	SL1344_0286	Rhs-family protein (SPI-6 associated)	16		2.804	0.778906	0.741288	0.999196	-2.06271	0.941254		1172	5128	32767
	FQ312003	334843	+	calf3_51-55	SL1344_0286	Rhs-family protein (SPI-6 associated)	16		1.15631	0.816884	2.14512	0.999196	0.988808	0.977971		782	1092	57851
	FQ312003	335031	+	calf3_46-50	SL1344_0286	Rhs-family protein (SPI-6 associated)	16		0.593065	NA	-17.3327	0.0123966	-17.9258	0.0102096		1816	1716	0
	FQ312003	335264	-	calf3_51-55	SL1344_0286	Rhs-family protein (SPI-6 associated)	16		0.00458894	NA	1.87432	0.999196	1.86973	0.977971		926	582	56780
	FQ312003	335934	+	calf7_71-75	SL1344_0286	Rhs-family protein (SPI-6 associated)	16		1.932	0.778906	1.39452	0.999196	-0.537486	0.977971		1999	4779	87895
	FQ312003	336067	+	calf6_41-45	SL1344_0286	Rhs-family protein (SPI-6 associated)	16		-0.289574	0.954929	1.12228	0.999196	1.41186	0.977971		1590	815	57889
	FQ312003	336262	+	calf7_86-90	SL1344_0286A	conserved hypothetical protein (SPI-6 associated)	2		-6.15427	NA	-3.07309	0.999196	3.08118	0.977971		1478	13	2937
	FQ312003	336271	+	calf1_11-15	SL1344_0286A	conserved hypothetical protein (SPI-6 associated)	2		-3.75885	NA	-5.26267	0.807066	-1.50382	0.977971		1988	92	866
	FQ312003	337166	+	calf6_41-45	SL1344_0286B	Rhs-family protein fragment	4		0.511303	0.910728	0.971154	0.999196	0.459851	0.978142		1542	1377	50558
	FQ312003	337194	+	calf6_16-20	SL1344_0286B	Rhs-family protein fragment	4		0.656848	0.856127	0.599145	0.999196	-0.0577025	0.995036		2866	2831	72610
	FQ312003	337259	+	calf6_81-85	SL1344_0286B	Rhs-family protein fragment	4		0.43452	0.911518	0.18462	0.999196	-0.2499	0.983437		2890	2447	54933
	FQ312003	337287	+	calf5_56-60	SL1344_0286B	Rhs-family protein fragment	4		-0.816771	NA	-1.44962	0.999196	-0.632846	0.977971		2387	849	14616
	FQ312003	337429	+	calf3_46-50	sciX	conserved hypothetical protein (SPI-6 associated)	1		-3.90689	NA	-5.46111	0.734948	-1.55422	0.977971		2131	89	809
	FQ312003	337883	+	calf5_61-65	130bp upstream of sciX	conserved hypothetical protein (SPI-6 associated)			-11.9569	NA	-16.6953	0.17766	-4.73837	NA		1168	0	0
	FQ312003	338867	-	calf4_26-30	IsrA	small RNA; experimentally verified	2		-12.6188	NA	-0.490024	0.999196	12.1288	0.144251		1847	0	21992
	FQ312003	339190	+	calf3_6-10	IsrA	small RNA; experimentally verified	2		-9.13096	NA	-0.283861	0.999196	8.8471	0.388981		895	1	12294
	FQ312003	339292	+	calf5_66-70	54bp upstream of IsrA	small RNA; experimentally verified			-3.80915	NA	-1.82541	0.999196	1.98374	0.977971		1074	48	5068
	FQ312003	339325	+	calf6_76-80	87bp upstream of IsrA	small RNA; experimentally verified			0.388477	0.931093	1.288	0.999196	0.899526	0.977971		1551	1272	63343
	FQ312003	340040	-	calf6_16-20	SL1344_0292	conserved hypothetical protein (SPI-6 associated)	1		-6.76764	NA	-2.58781	NA	4.17983	NA		32	0	89
	FQ312003	341964	-	calf5_61-65	safA	salmonella atypical fimbria lipoprotein	1		-11.9285	NA	-12.6394	0.263673	-0.71086	NA		1145	0	3
	FQ312003	342533	+	calf7_86-90	safB	salmonella atypical fimbria chaperone	3		-9.64568	NA	-14.3841	0.0973699	-4.73842	NA		1279	1	1
	FQ312003	342895	-	calf1_11-15	safB	salmonella atypical fimbria chaperone	3		0.135099	NA	-0.963524	0.999196	-1.09862	0.977971		1577	1085	13525
	FQ312003	342990	+	calf6_76-80	safB	salmonella atypical fimbria chaperone	3		-0.0748181	0.985287	0.53199	0.999196	0.606808	0.977971		2409	1433	58256
	FQ312003	344430	-	calf5_61-65	safC	salmonella atypical fimbria outer membrane usher	1		1.01392	0.819717	0.613443	0.999196	-0.400477	0.980307		1301	1646	33289
	FQ312003	345880	+	calf6_36-40	safD	fimbrial structural subunit	1		0.501193	NA	-1.24625	0.999196	-1.74744	0.977971		1457	1292	10272
	FQ312003	346090	+	calf7_86-90	44bp upstream of safD	fimbrial structural subunit			-0.0281541	NA	-0.737473	0.999196	-0.709319	0.977971		1569	964	15739
	FQ312003	346098	+	calf7_71-75	52bp upstream of safD	fimbrial structural subunit			-3.65357	NA	0.707219	0.999196	4.36079	0.585547		1848	92	50460
	FQ312003	346916	+	calf6_36-40	ybeJ	conserved hypothetical protein	1		-0.556852	NA	-0.452061	0.999196	0.104791	0.993045		1653	704	20209
	FQ312003	348289	+	calf1_21-25	sinR	LysR-family transcriptional regulator (SPI-6 associated)	5		-8.90049	NA	-14.6389	0.0738954	-5.7384	0.943669		1526	2	1
	FQ312003	348294	+	calf6_76-80	sinR	LysR-family transcriptional regulator (SPI-6 associated)	5		-12.0451	NA	-1.02076	0.999196	11.0243	0.315509		1241	0	10228
	FQ312003	348303	+	calf7_71-75	sinR	LysR-family transcriptional regulator (SPI-6 associated)	5		-12.1405	NA	-5.54462	0.999196	6.59587	NA		1326	0	475
	FQ312003	348480	+	calf5_56-60	sinR	LysR-family transcriptional regulator (SPI-6 associated)	5		-12.7591	NA	-9.22209	0.49889	3.53701	0.977971		2036	0	57
	FQ312003	348744	+	calf5_61-65	sinR	LysR-family transcriptional regulator (SPI-6 associated)	5		-12.3121	NA	-17.0505	0.125962	-4.73838	0.977971		1494	0	0
	FQ312003	349280	+	calf3_51-55	SL1344_0301	conserved hypothetical protein (SPI-6 associated)	1		-12.7313	NA	-3.76341	0.999196	8.96793	0.564451		1997	0	2459
	FQ312003	349373	-	calf6_76-80	pagN	possible outer membrane adhesin	4		-10.414	NA	-0.971504	0.999196	9.44252	0.220558		2178	1	18575
	FQ312003	349860	-	calf3_51-55	pagN	possible outer membrane adhesin	4		-5.27955	NA	-0.417242	0.999196	4.86231	0.609244		2046	33	25624
	FQ312003	350051	+	calf5_56-60	pagN	possible outer membrane adhesin	4		-12.8073	NA	-6.16654	0.999196	6.64073	0.864051		2105	0	490
	FQ312003	350055	+	calf7_86-90	pagN	possible outer membrane adhesin	4		-8.70889	NA	-3.97067	0.999196	4.73821	0.925993		1336	2	1425
	FQ312003	350470	+	calf6_76-80	sciZ	probable secreted protein (SPI-6 associated)	2		-10.4989	NA	-1.35415	0.999196	9.14475	0.252884		2310	1	15111
	FQ312003	350684	-	calf3_46-50	sciZ	probable secreted protein (SPI-6 associated)	2		-0.392984	0.926132	0.389611	0.999196	0.782595	0.977971		2601	1241	56988
	FQ312003	353116	+	calf1_11-15	fadE	possible acyl-CoA dehydrogenase	6		-0.500298	NA	-1.4717	0.999196	-0.971407	0.977971		1892	838	11409
	FQ312003	353201	-	calf3_1-5	fadE	possible acyl-CoA dehydrogenase	6		-1.45064	NA	-0.48543	0.999196	0.965211	0.977971		1780	408	21264
	FQ312003	353900	+	calf3_46-50	fadE	possible acyl-CoA dehydrogenase	6		0.383422	NA	-0.427678	0.999196	-0.811101	0.977971		1357	1109	16873
	FQ312003	353967	-	calf3_51-55	fadE	possible acyl-CoA dehydrogenase	6		-0.222724	NA	0.716591	0.999196	0.939315	0.977971		1369	735	37625
	FQ312003	353972	-	calf6_41-45	fadE	possible acyl-CoA dehydrogenase	6		1.36015	0.778906	2.19823	0.999196	0.838085	0.977971		983	1581	75448
	FQ312003	353993	-	calf2_31-35	fadE	possible acyl-CoA dehydrogenase	6		2.06871	0.778906	1.8292	0.999196	-0.239504	0.987865		756	1987	44929
	FQ312003	355349	+	calf5_66-70	12bp upstream of gmhA	Phosphoheptose isomerase			0.12092	0.976916	-0.0344243	0.99943	-0.155344	0.989045		1892	1289	30897
	FQ312003	355884	+	calf3_6-10	yafJ	conserved hypothetical protein	3		0.261974	0.953412	1.41521	0.999196	1.15324	0.977971		2171	1631	96837
	FQ312003	355983	-	calf7_86-90	yafJ	conserved hypothetical protein	3		1.0738	0.822032	-0.450956	0.999196	-1.52475	0.977971		1421	1874	17386
	FQ312003	356253	+	calf2_31-35	yafJ	conserved hypothetical protein	3		1.88774	0.778906	-0.0641593	0.999196	-1.9519	0.932378		1793	4157	28683
	FQ312003	356435	+	calf4_26-30	yafK	hypothetical exported protein	3		-0.181304	0.970431	-0.669776	0.999196	-0.488472	0.978142		2237	1236	23518
	FQ312003	356598	+	calf3_51-55	yafK	hypothetical exported protein	3		-4.06522	NA	0.0713869	0.999268	4.1366	0.763607		1336	50	23477
	FQ312003	356743	-	calf6_41-45	yafK	hypothetical exported protein	3		1.57369	0.778906	1.0707	0.999196	-0.502998	0.978142		881	1643	30949
	FQ312003	357957	+	calf2_31-35	dbh	DNA polymerase IV	8		-0.301767	NA	-0.563993	0.999196	-0.262226	0.988246		1029	523	11641
	FQ312003	358013	+	calf3_1-5	dbh	DNA polymerase IV	8		-3.46789	NA	-1.14966	0.999196	2.31822	0.977971		2137	121	16109
	FQ312003	358039	+	calf2_31-35	dbh	DNA polymerase IV	8		0.828207	NA	0.535366	0.999196	-0.292842	0.987766		623	693	15101
	FQ312003	358104	+	calf3_51-55	dbh	DNA polymerase IV	8		-2.20013	0.778906	0.692883	0.999196	2.89301	0.826732		1863	254	50367
	FQ312003	358286	+	calf6_76-80	dbh	DNA polymerase IV	8		-0.758616	0.863272	0.457325	0.999196	1.21594	0.977971		2425	898	55685
	FQ312003	358294	+	calf7_71-75	dbh	DNA polymerase IV	8		-6.23501	NA	0.708156	0.999196	6.94316	0.274569		1563	13	42705
	FQ312003	358301	+	calf3_51-55	dbh	DNA polymerase IV	8		-6.79619	NA	-0.296538	0.999196	6.49965	0.400474		1774	10	24156
	FQ312003	358324	+	calf6_81-85	dbh	DNA polymerase IV	8		-1.42046	0.778906	-0.42635	0.999196	0.994114	0.977971		3670	859	45675
	FQ312003	358469	+	calf5_61-65	136bp upstream of dbh	DNA polymerase IV			1.61072	0.778906	0.817022	0.999196	-0.793702	0.977971		2922	5591	86097
	FQ312003	358907	+	calf5_66-70	SL1344_0310	conserved hypothetical protein	4		-3.5633	NA	-0.579689	0.999196	2.98361	0.966292		1151	61	12880
	FQ312003	359073	-	calf6_41-45	SL1344_0310	conserved hypothetical protein	4		1.51333	0.778906	2.44004	0.999196	0.926706	0.977971		818	1463	74240
	FQ312003	359087	-	calf4_26-30	SL1344_0310	conserved hypothetical protein	4		-8.77753	NA	0.605707	0.999196	9.38323	0.145235		1401	2	35654
	FQ312003	359378	-	calf6_41-45	SL1344_0310	conserved hypothetical protein	4		1.74974	0.778906	2.4871	0.999196	0.73736	0.977971		804	1694	75389
	FQ312003	360562	-	calf3_46-50	pepD	aminoacyl-histidine dipeptidase precursor	3		-1.52871	0.778906	0.610561	0.999196	2.13927	0.907938		2427	527	61976
	FQ312003	360855	+	calf2_31-35	pepD	aminoacyl-histidine dipeptidase precursor	3		0.381108	NA	-0.569585	0.999196	-0.950693	0.977971		1456	1188	16408
	FQ312003	361519	+	calf7_86-90	pepD	aminoacyl-histidine dipeptidase precursor	3		0.143075	NA	-1.12252	0.999196	-1.26559	0.977971		1444	999	11092
	FQ312003	363277	+	calf3_51-55	frsA	conserved hypothetical protein	1		1.02295	NA	0.494893	0.999196	-0.528054	0.978142		1157	1473	27269
	FQ312003	364052	+	calf1_11-15	crl	curlin genes transcriptional activator	1		1.10861	0.796407	0.144118	0.999196	-0.96449	0.977971		1943	2625	35910
	FQ312003	365977	+	calf3_1-5	proB	glutamate 5-kinase	5		-3.25416	NA	-3.49866	0.999196	-0.244497	0.989301		2056	135	3042
	FQ312003	366058	-	calf7_86-90	proB	glutamate 5-kinase	5		-1.38845	NA	-2.65387	0.999196	-1.26542	0.977971		2081	498	5530
	FQ312003	366163	-	calf3_51-55	proB	glutamate 5-kinase	5		-1.75949	NA	-2.28887	0.999196	-0.529371	0.982875		1243	230	4254
	FQ312003	366167	+	calf3_1-5	proB	glutamate 5-kinase	5		-3.3477	NA	-3.90747	0.999196	-0.55977	0.983437		1625	100	1811
	FQ312003	366368	+	calf7_86-90	proB	glutamate 5-kinase	5		0.147394	NA	-2.52641	0.999196	-2.67381	0.959682		1163	807	3376
	FQ312003	367592	+	calf6_36-40	proA	gamma-glutamyl phosphate reductase	2		-2.10862	NA	-2.84493	0.999196	-0.736308	0.980307		1425	207	3317
	FQ312003	368012	+	calf3_46-50	proA	gamma-glutamyl phosphate reductase	2		-0.0497123	NA	-5.84065	0.291804	-5.79094	0.394139		2313	1400	675
	FQ312003	368419	+	calf4_26-30	73bp upstream of tRNA	tRNA-Thr			-10.3161	NA	-0.116465	0.999196	10.1996	0.129146		2035	1	31393
	FQ312003	368519	+	calf6_36-40	173bp upstream of tRNA	tRNA-Thr			1.32768	0.778906	-0.691902	0.999196	-2.01958	0.894212		3205	5040	33182
	FQ312003	368539	+	calf6_76-80	193bp upstream of tRNA	tRNA-Thr			0.734382	0.85484	-0.887969	0.999196	-1.62235	0.956375		3804	3965	34379
	FQ312003	369543	+	calf6_36-40	dhaF	glycerol dehydratase reactivation factor large subunit (pseudogene)	1		1.23076	0.7923	0.333032	0.999196	-0.897725	0.977971		1350	1985	28441
	FQ312003	370151	+	calf4_26-30	44bp upstream of dhaF	glycerol dehydratase reactivation factor large subunit (pseudogene)			-1.46266	0.778906	0.834534	0.999196	2.29719	0.903484		2248	511	67046
	FQ312003	370549	+	calf3_51-55	9bp upstream of SL1344_0322	conserved hypothetical protein			-0.82374	NA	1.00658	0.999196	1.83032	0.977971		1438	509	48320
	FQ312003	373642	+	calf1_21-25	177bp upstream of leuC2	3-isopropylmalate dehydratase large subunit 2 (ec 4.2.1.33) (isopropylmalate isomerase 2) (alpha-ipm isomerase 2) (ipmi 2). 3-isopropylmalate dehydratase large subunit 2 (ec 4.2.1.33) (isopropylmalate isomerase 2) (alpha-ipm isomerase 2) (ipmi 2)			2.25248	0.778906	2.4851	0.996472	0.23262	0.987766		888	2651	83150
	FQ312003	377193	+	calf5_61-65	SL1344_0329	conserved hypothetical protein	1		0.614762	0.899285	1.19239	0.999196	0.577626	0.978142		1108	1063	42349
	FQ312003	378573	-	calf1_21-25	stbE	fimbrial chaperone protein	1		-4.39788	NA	-4.63485	0.999196	-0.236973	0.990853		1447	43	974
	FQ312003	379344	+	calf2_31-35	stbD	hypothetical fimbrial protein	1		-3.71758	NA	-2.39981	NA	1.31777	NA		462	22	1464
	FQ312003	381573	+	calf6_41-45	stbC	outer membrane fimbrial usher protein	4		-2.51007	NA	0.285205	0.999196	2.79527	0.906078		1573	173	32058
	FQ312003	381809	+	calf2_31-35	stbC	outer membrane fimbrial usher protein	4		1.37242	NA	1.41317	0.999196	0.0407422	0.997319		471	764	20979
	FQ312003	382654	+	calf6_76-80	stbC	outer membrane fimbrial usher protein	4		1.27882	0.778906	1.11045	0.999196	-0.16837	0.988353		1759	2674	63519
	FQ312003	383013	+	calf7_86-90	stbC	outer membrane fimbrial usher protein	4		-5.71764	NA	-2.32521	0.999196	3.39243	0.944252		2100	25	7008
	FQ312003	384056	+	calf6_76-80	stbA	probable fimbrial protein	2		-8.39048	NA	-0.306972	0.999196	8.08351	0.276595		1607	3	21724
	FQ312003	385195	+	calf7_71-75	SL1344_0336	possible transmembrane regulator	1		-9.50859	NA	-11.2471	0.224992	-1.73848	NA		1163	1	8
	FQ312003	386280	+	calf6_76-80	SL1344_0337	hypothetical periplasmic protein	1		-12.5318	NA	-1.57923	0.999196	10.9526	0.284331		1739	0	9732
	FQ312003	386578	-	calf5_56-60	284bp upstream of SL1344_0337	hypothetical periplasmic protein			-9.37845	NA	-4.19142	0.999196	5.18702	0.860072		2125	2	1945
	FQ312003	387569	-	calf6_36-40	SL1344_0338	hypothetical rtn protein	3		-7.99055	NA	-4.62054	0.999196	3.37001	0.977971		1624	4	1104
	FQ312003	387650	-	calf6_41-45	SL1344_0338	hypothetical rtn protein	3		-6.07576	NA	0.135186	0.999196	6.21095	0.466244		1292	12	23730
	FQ312003	387753	-	calf6_81-85	SL1344_0338	hypothetical rtn protein	3		-10.9859	0.0998668	-2.15656	0.999196	8.82936	0.147999		6475	2	24287
	FQ312003	388220	+	calf3_1-5	52bp upstream of SL1344_0338	hypothetical rtn protein			-3.49877	NA	-1.26827	0.999196	2.23049	0.977971		2923	162	20295
	FQ312003	388253	+	calf6_76-80	85bp upstream of SL1344_0338	hypothetical rtn protein			-0.0551358	NA	0.369164	0.999196	0.424299	0.980307		1456	878	31452
	FQ312003	388443	+	calf6_81-85	SL1344_0339	possible transmembrane regulator	9		-1.77992	0.778906	0.555084	0.999196	2.33501	0.906298		2050	374	50374
	FQ312003	388445	+	calf3_51-55	SL1344_0339	possible transmembrane regulator	9		-1.43376	NA	0.674542	0.999196	2.1083	0.977971		1078	250	28776
	FQ312003	388472	+	calf6_81-85	SL1344_0339	possible transmembrane regulator	9		-1.49959	NA	-1.115	0.999196	0.384589	0.982085		2884	639	22269
	FQ312003	388530	+	calf7_86-90	SL1344_0339	possible transmembrane regulator	9		-0.0327329	NA	-0.257882	0.999196	-0.225149	0.988353		1156	708	16169
	FQ312003	388537	+	calf3_1-5	SL1344_0339	possible transmembrane regulator	9		-2.30293	NA	-0.558981	0.999196	1.74395	0.977971		2166	275	24589
	FQ312003	388592	+	calf7_86-90	SL1344_0339	possible transmembrane regulator	9		1.91286	0.778906	0.289364	0.999196	-1.62349	0.977971		1161	2739	23730
	FQ312003	388634	+	calf3_1-5	SL1344_0339	possible transmembrane regulator	9		-1.40864	NA	0.356098	0.999196	1.76474	0.977971		1534	362	32838
	FQ312003	388836	+	calf3_6-10	SL1344_0339	possible transmembrane regulator	9		-2.75433	NA	-0.540667	0.999196	2.21366	0.968675		2574	239	29594
	FQ312003	388883	+	calf3_1-5	SL1344_0339	possible transmembrane regulator	9		-2.74121	NA	-1.00929	0.999196	1.73192	0.977971		1206	113	10020
	FQ312003	389078	+	calf6_16-20	SL1344_0340	hypothetical protein	4		-3.46047	NA	-0.730994	0.999196	2.72948	0.90611		2741	156	27619
	FQ312003	389293	+	calf7_86-90	SL1344_0340	hypothetical protein	4		-4.67182	NA	-2.9653	0.999196	1.70652	0.977971		1302	32	2788
	FQ312003	389336	+	calf6_81-85	SL1344_0340	hypothetical protein	4		-3.78405	NA	-0.750944	0.999196	3.03311	0.906298		1913	87	19011
	FQ312003	389362	+	calf1_21-25	SL1344_0340	hypothetical protein	4		-5.12613	NA	-6.05211	0.926637	-0.925982	NA		1115	20	281
	FQ312003	389622	+	calf3_46-50	150bp upstream of SL1344_0340	hypothetical protein			-5.22439	NA	-0.787694	0.999196	4.4367	0.649469		2745	46	26593
	FQ312003	389656	+	calf5_56-60	184bp upstream of SL1344_0340	hypothetical protein			-7.65767	NA	-3.40371	0.999196	4.25395	0.906298		1934	6	3056
	FQ312003	389668	+	calf4_26-30	196bp upstream of SL1344_0340	hypothetical protein			-8.35044	NA	-0.306225	0.999196	8.04422	0.228606		2084	4	28187
	FQ312003	391301	-	calf6_16-20	SL1344_0343	probable secreted protein	3		-2.22918	NA	-1.54374	0.999196	0.685443	0.977971		3016	403	17301
	FQ312003	391345	-	calf4_26-30	SL1344_0343	probable secreted protein	3		1.16114	0.807733	-0.903035	0.999196	-2.06417	0.907853		2184	3060	19533
	FQ312003	391348	-	calf3_46-50	SL1344_0343	probable secreted protein	3		-0.0658394	NA	-17.4465	0.0136975	-17.3806	0.0149493		1965	1176	0
	FQ312003	391425	-	calf7_86-90	7bp upstream of SL1344_0343	probable secreted protein			-5.98543	NA	-1.75873	0.999196	4.2267	0.882962		1517	15	7497
	FQ312003	391471	-	calf3_6-10	53bp upstream of SL1344_0343	probable secreted protein			-1.54037	0.778906	0.104778	0.999196	1.64515	0.97337		3612	778	64960
	FQ312003	391560	-	calf4_26-30	SL1344_0344	probable lipoprotein	2		-1.09995	0.80298	-0.431976	0.999196	0.667975	0.977971		3216	940	39869
	FQ312003	391775	-	calf5_61-65	SL1344_0344	probable lipoprotein	2		-2.92919	NA	-0.870127	0.999196	2.05906	0.977971		1155	95	10568
	FQ312003	394130	+	calf3_1-5	SL1344_0346	hypothetical cation efflux protein	3		0.063274	NA	0.868227	0.999196	0.804953	0.977971		663	434	20241
	FQ312003	394380	-	calf7_71-75	SL1344_0346	hypothetical cation efflux protein	3		1.34218	0.778906	1.58847	0.999196	0.246298	0.985352		1504	2389	75646
	FQ312003	394888	+	calf3_46-50	SL1344_0346	hypothetical cation efflux protein	3		0.0717472	0.990798	5.53606	0.19512	5.46431	0.295509		1584	1043	1229238
	FQ312003	398632	+	calf6_81-85	SL1344_0348	hypothetical cation transport atpase (ec 3.6.1.-)	6		2.21038	0.778906	1.10365	0.999196	-1.10673	0.977971		1443	4184	51863
	FQ312003	398802	+	calf7_86-90	SL1344_0348	hypothetical cation transport atpase (ec 3.6.1.-)	6		0.904693	NA	-0.182908	0.999196	-1.0876	0.977971		1278	1499	18829
	FQ312003	398963	+	calf3_1-5	SL1344_0348	hypothetical cation transport atpase (ec 3.6.1.-)	6		-0.395357	0.913915	0.382818	0.999196	0.778175	0.977971		5051	2406	110148
	FQ312003	399204	-	calf7_86-90	SL1344_0348	hypothetical cation transport atpase (ec 3.6.1.-)	6		1.258	0.796728	0.156794	0.999196	-1.10121	0.977971		1250	1873	23306
	FQ312003	399411	+	calf3_46-50	SL1344_0348	hypothetical cation transport atpase (ec 3.6.1.-)	6		0.806249	NA	-2.28901	0.999196	-3.09526	0.891421		1078	1181	3689
	FQ312003	400076	+	calf7_71-75	SL1344_0348	hypothetical cation transport atpase (ec 3.6.1.-)	6		2.63642	0.778906	1.87659	0.999196	-0.759824	0.977971		1590	6194	97649
	FQ312003	401358	-	calf6_36-40	276bp upstream of SL1344_0350	hypothetical metal-binding transport protein			0.0948489	NA	-1.75894	0.999196	-1.85379	0.977971		2206	1476	10901
	FQ312003	401389	+	calf6_81-85	SL1344_0351	hypothetical metabolite transport protein	1		-8.31606	NA	-15.497	NA	-7.18099	NA		509	1	0
	FQ312003	402725	-	calf5_66-70	97bp upstream of SL1344_0351	hypothetical metabolite transport protein			-11.4024	NA	-5.21446	0.999196	6.18789	NA		795	0	358
	FQ312003	402858	+	calf6_81-85	mod	type III restriction-modification system enzyme (StyLTI) modification methylase	6		1.83198	0.778906	-0.0600632	0.999196	-1.89204	0.906078		3535	7885	56711
	FQ312003	403317	-	calf5_56-60	mod	type III restriction-modification system enzyme (StyLTI) modification methylase	6		-10.448	NA	-5.04441	0.999196	5.40356	0.882509		2230	1	1130
	FQ312003	403598	+	calf3_1-5	mod	type III restriction-modification system enzyme (StyLTI) modification methylase	6		-0.896055	NA	-0.539493	0.999196	0.356562	0.982875		2005	675	23071
	FQ312003	403768	-	calf3_51-55	mod	type III restriction-modification system enzyme (StyLTI) modification methylase	6		-2.47243	NA	-0.611437	0.999196	1.861	0.977971		939	106	10279
	FQ312003	403788	-	calf3_46-50	mod	type III restriction-modification system enzyme (StyLTI) modification methylase	6		-4.9646	NA	-6.40845	0.70249	-1.44386	0.977971		1595	32	314
	FQ312003	404249	-	calf7_71-75	mod	type III restriction-modification system enzyme (StyLTI) modification methylase	6		-0.801686	NA	0.725712	0.999196	1.5274	0.977971		1508	542	41708
	FQ312003	405013	-	calf4_26-30	res	type III restriction-modification system enzyme (StyLTI) (ec 3.1.21.5)	7		-12.3089	NA	-0.20844	0.999196	12.1005	0.154146		1490	0	21565
	FQ312003	405055	+	calf6_41-45	res	type III restriction-modification system enzyme (StyLTI) (ec 3.1.21.5)	7		0.747052	0.888061	2.81113	0.999196	2.06408	0.969721		757	796	88857
	FQ312003	405328	+	calf5_66-70	res	type III restriction-modification system enzyme (StyLTI) (ec 3.1.21.5)	7		-0.307712	NA	-0.429411	0.999196	-0.1217	0.991082		1539	779	19113
	FQ312003	405376	+	calf4_26-30	res	type III restriction-modification system enzyme (StyLTI) (ec 3.1.21.5)	7		0.477467	0.917891	-0.0497505	0.999196	-0.527218	0.977971		1895	1653	30619
	FQ312003	405787	+	calf3_6-10	res	type III restriction-modification system enzyme (StyLTI) (ec 3.1.21.5)	7		-2.29893	NA	1.0883	0.999196	3.38722	0.777256		1296	165	46086
	FQ312003	406000	+	calf1_11-15	res	type III restriction-modification system enzyme (StyLTI) (ec 3.1.21.5)	7		0.510278	0.9198	-0.662991	0.999196	-1.17327	0.977971		1793	1600	18939
	FQ312003	407294	+	calf3_46-50	res	type III restriction-modification system enzyme (StyLTI) (ec 3.1.21.5)	7		0.0792976	0.990371	-4.51334	0.515508	-4.59264	0.519805		2798	1852	2049
	FQ312003	408238	-	calf2_31-35	103bp upstream of SL1344_0354	hypothetical protein			-2.21738	NA	-1.97566	0.999196	0.241725	0.989301		1158	156	4924
	FQ312003	408910	+	calf7_71-75	SL1344_0355	probable terminal oxidase subunit I	2		0.163731	0.973945	1.57022	0.999196	1.40649	0.977971		1271	892	63123
	FQ312003	409407	-	calf2_31-35	SL1344_0355	probable terminal oxidase subunit I	2		2.35355	0.778906	2.16474	0.999196	-0.188803	0.989045		599	1918	44920
	FQ312003	409744	-	calf7_86-90	SL1344_0356	probable terminal oxidase subunit II	1		1.90692	0.778906	0.164647	0.999196	-1.74227	0.977971		1239	2911	23227
	FQ312003	413557	-	calf6_81-85	foxA	ferrioxamine B receptor precursor	1		-2.69377	0.778906	0.107992	0.999196	2.80176	0.826732		2778	269	50072
	FQ312003	414802	-	calf6_16-20	yahN	RhtC-like transporter	2		-5.43749	NA	-1.34365	0.999196	4.09383	0.861967		1591	23	10484
	FQ312003	414842	-	calf4_26-30	yahN	RhtC-like transporter	2		-11.8867	NA	-0.294214	0.999196	11.5925	0.244031		1112	0	15165
	FQ312003	415369	+	calf1_11-15	yahO	probable secreted protein	1		-0.804279	NA	-1.3837	0.999196	-0.579419	0.980307		1363	489	8736
	FQ312003	415717	+	calf6_76-80	prpR	propionate catabolism operon regulatory protein	2		-4.68808	NA	0.580522	0.999196	5.2686	0.523072		1399	34	34988
	FQ312003	416386	+	calf3_51-55	prpR	propionate catabolism operon regulatory protein	2		-0.405834	NA	1.62706	0.999196	2.03289	0.97337		996	471	51453
	FQ312003	418286	+	calf5_56-60	prpB	carboxyvinyl-carboxyphosphonate phosphorylmutase	1		-1.42451	NA	-1.88726	0.999196	-0.462749	0.982085		1958	457	8852
	FQ312003	425398	-	calf2_31-35	yaiU	puative autotransporter/virulence factor	7		-5.03023	NA	-2.27895	0.999196	2.75128	0.977971		1617	31	5572
	FQ312003	425925	+	calf2_31-35	yaiU	puative autotransporter/virulence factor	7		-5.08972	NA	-3.29313	0.999196	1.7966	0.977971		2283	42	3895
	FQ312003	425934	-	calf6_81-85	yaiU	puative autotransporter/virulence factor	7		-1.37493	0.778906	-1.26032	0.999196	0.114612	0.990853		4268	1031	29798
	FQ312003	426141	-	calf1_11-15	yaiU	puative autotransporter/virulence factor	7		-2.0882	NA	-3.9351	0.999196	-1.8469	0.977971		1500	221	1640
	FQ312003	426499	+	calf5_66-70	yaiU	puative autotransporter/virulence factor	7		-0.071983	NA	-1.89435	0.999196	-1.82236	0.977971		2109	1257	9488
	FQ312003	426770	-	calf1_11-15	yaiU	puative autotransporter/virulence factor	7		0.826678	0.860543	-0.232682	0.999196	-1.05936	0.977971		1520	1689	21635
	FQ312003	427353	+	calf5_66-70	yaiU	puative autotransporter/virulence factor	7		0.559234	NA	-0.615256	0.999196	-1.17449	0.977971		976	901	10656
	FQ312003	427649	+	calf3_51-55	62bp upstream of yaiU	puative autotransporter/virulence factor			-6.95572	NA	0.449186	0.999196	7.40491	0.282667		1387	7	31669
	FQ312003	427699	+	calf3_6-10	yaiV	conserved hypothetical protein	2		-8.76476	NA	-1.19846	0.999196	7.5663	0.357351		2083	3	15179
	FQ312003	427773	+	calf5_56-60	yaiV	conserved hypothetical protein	2		-9.55943	NA	-4.12553	0.999196	5.4339	0.80714		2409	2	2308
	FQ312003	428558	-	calf3_1-5	ampH	penicillin-binding protein AmpH	1		-0.367669	0.935241	0.315482	0.999196	0.683151	0.977971		1975	959	41105
	FQ312003	429986	-	calf3_51-55	sbmA	probable ABC-transporter inner membrane protein SbmA	1		-0.160096	0.974519	1.74418	0.999196	1.90428	0.97337		1186	665	66450
	FQ312003	433884	+	calf6_36-40	ddlA	D-alanine:D-alanine ligase A	2		0.991146	0.822277	1.64884	0.999196	0.657695	0.977971		1133	1411	59421
	FQ312003	434005	-	calf7_86-90	ddlA	D-alanine:D-alanine ligase A	2		1.85388	0.778906	0.456522	0.999196	-1.39736	0.977971		1806	4090	41448
	FQ312003	435961	+	calf1_21-25	SL1344_0377	possible efflux pump	1		0.477889	NA	0.236529	0.999196	-0.24136	0.987766		1224	1068	24118
	FQ312003	436445	+	calf2_31-35	151bp upstream of SL1344_0377	possible efflux pump			1.48209	0.778906	1.43727	0.999196	-0.0448235	0.996569		1285	2249	58200
	FQ312003	436526	+	calf1_21-25	232bp upstream of SL1344_0377	possible efflux pump			-9.32201	NA	-17.503	0.0471179	-8.18102	0.799766		2044	2	0
	FQ312003	437127	-	calf5_61-65	276bp upstream of yaiB	conserved hypothetical protein			-6.19497	NA	-1.03768	0.999196	5.15729	0.636765		1988	17	16195
	FQ312003	437180	-	calf1_11-15	329bp upstream of yaiB	conserved hypothetical protein			-1.09209	NA	-2.08709	0.999196	-0.995006	0.977971		2256	663	8880
	FQ312003	437181	+	calf3_1-5	330bp upstream of yaiB	conserved hypothetical protein			-9.05132	NA	-3.88149	0.999196	5.16984	NA		847	1	961
	FQ312003	437494	-	calf5_61-65	psiF	phosphate starvation-inducible protein PsiF	1		1.38316	0.778906	0.369518	0.999196	-1.01364	0.977971		1766	2886	38158
	FQ312003	438268	+	calf4_26-30	adrA	adrA protein	1		2.05966	0.778906	0.960138	0.999196	-1.09953	0.977971		1582	4132	51475
	FQ312003	439592	+	calf6_36-40	41bp upstream of proC	pyrroline-5-carboxylate reductase			-0.662302	NA	-0.0175535	NA	0.644749	NA		48	19	793
	FQ312003	440182	-	calf6_16-20	36bp upstream of yaiI	conserved hypothetical protein			-0.644206	0.884554	-1.1347	0.999196	-0.490496	0.978142		2986	1197	22744
	FQ312003	440309	-	calf1_11-15	163bp upstream of yaiI	conserved hypothetical protein			0.77198	0.863793	-0.231017	0.999196	-1.003	0.977971		1804	1930	25707
	FQ312003	440849	+	calf3_51-55	aroL	shikimate kinase II	1		1.17139	0.800189	0.573442	0.999196	-0.597949	0.977971		1316	1857	32752
	FQ312003	441436	+	calf3_51-55	aroM	AroM protein	2		-0.17757	NA	-0.075038	0.999196	0.102532	0.993045		1390	770	22069
	FQ312003	441811	-	calf3_46-50	aroM	AroM protein	2		0.185898	NA	-16.7846	0.0242192	-16.9705	0.0306522		1242	885	0
	FQ312003	442551	-	calf5_61-65	rdgC	recombination associated protein RdgC	2		1.5351	NA	0.975851	0.999196	-0.559251	0.978142		879	1596	28914
	FQ312003	443238	+	calf4_26-30	rdgC	recombination associated protein RdgC	2		-2.7885	NA	-1.22177	0.999196	1.56673	0.977971		1963	178	14076
	FQ312003	445868	+	calf6_16-20	sbcC	exonuclease SbcC	7		-0.240825	0.957617	0.795904	0.999196	1.03673	0.977971		2252	1194	65391
	FQ312003	446418	-	calf6_76-80	sbcC	exonuclease SbcC	7		1.57628	0.778906	1.43848	0.999196	-0.137798	0.989045		1579	2950	71576
	FQ312003	447023	-	calf3_6-10	sbcC	exonuclease SbcC	7		0.708105	0.85656	1.38679	0.999196	0.678688	0.977971		2254	2307	98578
	FQ312003	447626	+	calf5_56-60	sbcC	exonuclease SbcC	7		-1.71351	NA	-0.819228	0.999196	0.894284	0.977971		1628	311	15431
	FQ312003	447870	+	calf7_71-75	sbcC	exonuclease SbcC	7		2.0926	0.778906	2.10738	0.999196	0.0147739	0.998989		1144	3057	82446
	FQ312003	448138	-	calf5_56-60	sbcC	exonuclease SbcC	7		2.53213	0.778906	0.47598	0.999196	-2.05615	0.934256		1295	4693	30124
	FQ312003	448508	-	calf3_51-55	sbcC	exonuclease SbcC	7		-0.771439	0.877314	1.26206	0.999196	2.0335	0.953327		1553	570	62294
	FQ312003	449656	+	calf7_71-75	sbcD	exonuclease SbcD	2		2.22061	0.778906	2.07709	0.999196	-0.143524	0.990685		839	2450	59209
	FQ312003	449965	-	calf6_41-45	sbcD	exonuclease SbcD	2		0.699928	NA	1.66767	0.999196	0.967738	0.977971		677	689	35972
	FQ312003	450101	+	calf6_76-80	35bp upstream of sbcD	exonuclease SbcD			1.30539	0.778906	0.661181	0.999196	-0.644205	0.977971		2622	4060	69347
	FQ312003	450293	+	calf1_21-25	phoB	phosphate regulon transcriptional regulatory protein PhoB	1		0.295769	NA	-0.406901	0.999196	-0.70267	0.977971		1429	1099	18026
	FQ312003	451378	+	calf5_61-65	phoR	phosphate regulon sensor protein PhoR	3		0.50863	NA	0.523044	0.999196	0.0144143	0.998989		1178	1050	28311
	FQ312003	451832	-	calf3_46-50	phoR	phosphate regulon sensor protein PhoR	3		0.602585	0.883791	-0.916795	0.999196	-1.51938	0.977971		3102	2951	27480
	FQ312003	452056	-	calf6_76-80	phoR	phosphate regulon sensor protein PhoR	3		-0.749741	NA	0.438224	0.999196	1.18796	0.977971		1766	658	40019
	FQ312003	453939	+	calf3_51-55	brnQ	branched chain amino acid transport system II carrier protein	2		-4.50081	NA	1.12229	0.999196	5.6231	0.472579		1048	29	38155
	FQ312003	453977	-	calf6_41-45	brnQ	branched chain amino acid transport system II carrier protein	2		0.76085	0.843675	1.48189	0.999196	0.721038	0.977971		2288	2429	106883
	FQ312003	454171	-	calf5_66-70	proY	proline-specific permease ProY	1		-0.892949	NA	-1.00045	0.999196	-0.107499	0.993457		1482	500	12389
	FQ312003	455946	+	calf2_31-35	malZ	maltodextrin glucosidase	1		2.69387	0.778906	1.55255	0.999196	-1.14133	0.977971		1058	4289	51905
	FQ312003	459682	+	calf1_11-15	queA	S-adenosylmethionine:tRNA ribosyltransferase-isomerase	5		-0.377024	NA	-0.514219	0.999196	-0.137196	0.990853		1252	604	14661
	FQ312003	459710	-	calf4_26-30	queA	S-adenosylmethionine:tRNA ribosyltransferase-isomerase	5		-3.56058	NA	-1.21279	0.999196	2.34779	0.977971		1356	72	9784
	FQ312003	459999	+	calf5_66-70	queA	S-adenosylmethionine:tRNA ribosyltransferase-isomerase	5		-1.73948	NA	-3.49668	0.999196	-1.75719	0.977971		2068	388	3064
	FQ312003	460017	+	calf7_86-90	queA	S-adenosylmethionine:tRNA ribosyltransferase-isomerase	5		-0.232211	NA	-1.42568	0.999196	-1.19347	0.977971		2008	1071	12501
	FQ312003	460019	+	calf5_61-65	queA	S-adenosylmethionine:tRNA ribosyltransferase-isomerase	5		0.987025	0.836628	-1.29512	0.999196	-2.28215	0.906078		2014	2501	13726
	FQ312003	460466	-	calf6_36-40	tgt	queuine tRNA-ribosyltransferase; tRNA-guanine transglycosylase	3		-1.41066	NA	-2.92992	0.999196	-1.51926	0.977971		2143	505	4703
	FQ312003	460976	+	calf6_76-80	tgt	queuine tRNA-ribosyltransferase; tRNA-guanine transglycosylase	3		0.00354304	NA	-0.52966	0.999196	-0.533203	0.980307		820	515	9500
	FQ312003	460977	-	calf3_46-50	tgt	queuine tRNA-ribosyltransferase; tRNA-guanine transglycosylase	3		-3.74504	NA	-17.926	0.0172276	-14.181	0.11919		2740	128	0
	FQ312003	461488	+	calf2_31-35	yajC	hypothetical membrane protein	1		-10.4253	NA	-15.1637	NA	-4.73837	NA		404	0	0
	FQ312003	464754	-	calf3_1-5	108bp upstream of secF	protein-export membrane protein SecF			-0.675651	NA	0.0915821	0.999196	0.767233	0.977971		1132	444	20173
	FQ312003	464755	+	calf2_31-35	109bp upstream of secF	protein-export membrane protein SecF			2.19995	0.778906	0.659097	0.999196	-1.54085	0.977971		1071	3083	28285
	FQ312003	465534	+	calf6_76-80	SL1344_0405	hypothetical deoR-family transcriptional regulator	1		2.26618	0.778906	1.71565	0.999196	-0.550534	0.977971		1227	3698	67401
	FQ312003	466639	+	calf7_71-75	245bp upstream of yajD	conserved hypothetical protein			1.51463	0.778906	0.702685	0.999196	-0.811941	0.977971		991	1774	26975
	FQ312003	466675	-	calf6_36-40	281bp upstream of yajD	conserved hypothetical protein			0.824114	NA	-0.973471	0.999196	-1.79759	0.977971		1401	1554	11933
	FQ312003	466868	+	calf1_21-25	85bp upstream of STnc1060	small RNA; experimentally verified			1.03965	0.814114	0.644476	0.999196	-0.395173	0.980307		1344	1731	35137
	FQ312003	467100	+	calf6_81-85	tsx	nucleoside-specific channel-forming protein tsx precursor	2		2.14008	0.778906	-0.205012	0.999196	-2.34509	0.820787		2718	7506	39436
	FQ312003	467816	-	calf3_51-55	tsx	nucleoside-specific channel-forming protein tsx precursor	2		-1.34734	NA	0.710047	0.999196	2.05739	0.966292		1657	408	45334
	FQ312003	468230	+	calf7_71-75	yajI	hypothetical lipoprotein	1		-3.25463	NA	0.263537	0.999196	3.51817	0.779534		1691	111	33949
	FQ312003	469171	+	calf6_41-45	nrdR	conserved hypothetical protein	1		0.160754	0.972322	0.539314	0.999196	0.378559	0.980307		1652	1157	40153
	FQ312003	473670	+	calf3_51-55	yajO	hypothetical oxidoreductase	1		2.28085	0.778906	0.14341	0.999196	-2.13744	0.903563		1993	6068	36816
	FQ312003	477183	-	calf5_61-65	39bp upstream of xseB	exodeoxyribonuclease small subunit			-1.36356	NA	-2.02307	0.999196	-0.659513	0.978142		1647	401	6777
	FQ312003	478151	-	calf3_6-10	thiI	thiamine biosynthesis protein ThiI	2		-3.59969	NA	-0.626474	0.999196	2.97321	0.969721		1103	57	11949
	FQ312003	478197	+	calf3_1-5	thiI	thiamine biosynthesis protein ThiI	2		-2.12802	NA	-1.71408	0.999196	0.413947	0.985043		1528	219	7789
	FQ312003	480512	-	calf3_46-50	phnT	probable ATP-binding component of 2-aminoethylphosphonate transporter	1		0.529716	NA	-17.4078	0.0121035	-17.9375	0.0102096		1913	1730	0
	FQ312003	482812	+	calf3_46-50	244bp upstream of phnS	periplasmic binding component of 2-aminoethylphosphonate transporter			0.123314	NA	-1.3035	0.999196	-1.42681	0.977971		1820	1242	12332
	FQ312003	484799	+	calf3_1-5	2bp upstream of phnW	2-aminoethylphosphonate:pyruvate aminotransferase			-0.14841	NA	0.178719	0.999196	0.327129	0.982875		1693	957	32049
	FQ312003	485036	+	calf4_26-30	phnX	phosphonoacetaldehyde phosphonohydrolase	3		2.58762	0.778906	-0.801831	0.999196	-3.38945	0.653738		1560	5875	14966
	FQ312003	485049	+	calf6_16-20	phnX	phosphonoacetaldehyde phosphonohydrolase	3		-1.07913	0.808841	0.0156378	0.99943	1.09477	0.977971		2772	822	46866
	FQ312003	485424	+	calf3_46-50	phnX	phosphonoacetaldehyde phosphonohydrolase	3		3.01819	0.778906	5.62357	0.0970157	2.60538	0.894235		1069	5426	881468
	FQ312003	485836	-	calf6_81-85	thiJ	4-methyl-5(b-hydroxyethyl)-thiazole monophosphate biosynthesis (ThiJ) protein	1		0.076391	0.983387	0.0211734	0.99943	-0.0552176	0.995015		4001	2643	67905
	FQ312003	487363	-	calf7_86-90	yajQ	conserved hypothetical protein	1		1.40669	0.778906	-0.46224	0.999196	-1.86893	0.925993		2440	4053	29621
	FQ312003	488602	-	calf7_71-75	yajR	hpothetical major facilitator family transport protein	1		1.14718	0.798535	0.174345	0.999196	-0.97283	0.977971		1646	2284	31065
	FQ312003	489353	-	calf3_46-50	148bp upstream of yajR	hpothetical major facilitator family transport protein			-10.9209	NA	-3.10345	0.999196	7.81747	0.44896		3095	1	6022
	FQ312003	489984	+	calf5_61-65	SL1344_0431	hypothetical exported protein	6		-8.67726	NA	-2.16373	0.999196	6.51353	0.676919		1307	2	4878
	FQ312003	490399	-	calf1_21-25	SL1344_0431	hypothetical exported protein	6		-11.8808	NA	-16.6191	0.192061	-4.73837	NA		1108	0	0
	FQ312003	490557	+	calf5_66-70	SL1344_0431	hypothetical exported protein	6		-4.53348	NA	-1.31083	0.999196	3.22266	0.97337		1109	30	7476
	FQ312003	490629	+	calf3_1-5	SL1344_0431	hypothetical exported protein	6		-7.04981	NA	-2.08893	0.999196	4.96089	0.750804		2115	10	8314
	FQ312003	490690	+	calf7_71-75	SL1344_0431	hypothetical exported protein	6		-9.99942	NA	-0.70542	0.999196	9.294	0.255193		1634	1	16758
	FQ312003	491127	+	calf6_41-45	SL1344_0431	hypothetical exported protein	6		-8.57542	NA	-2.41614	0.999196	6.15928	NA		609	1	1908
	FQ312003	491336	+	calf5_56-60	83bp upstream of SL1344_0431	hypothetical exported protein			-11.8643	NA	-5.78517	0.999196	6.07912	NA		1095	0	332
	FQ312003	492561	-	calf5_66-70	SL1344_0432	conserved hypothetical protein	4		0.0645537	0.988182	-0.811155	0.999196	-0.875709	0.977971		2845	1864	27118
	FQ312003	492595	+	calf7_86-90	SL1344_0432	conserved hypothetical protein	4		-11.8106	NA	-5.05398	0.999196	6.75665	NA		1055	0	531
	FQ312003	492683	-	calf3_51-55	SL1344_0432	conserved hypothetical protein	4		-0.792892	NA	-0.704139	0.999196	0.0887538	0.995369		1167	422	11980
	FQ312003	492701	+	calf3_1-5	SL1344_0432	conserved hypothetical protein	4		-3.19982	NA	-1.1699	0.999196	2.02992	NA		836	57	6214
	FQ312003	493066	-	calf5_61-65	cyoE	cytochrome o ubiquinol oxidase C subunit	5		-1.05274	NA	-0.981681	0.999196	0.0710585	0.996569		1245	376	10544
	FQ312003	493360	-	calf3_6-10	cyoE	cytochrome o ubiquinol oxidase C subunit	5		-2.33678	NA	-0.508015	0.999196	1.82877	0.977971		1653	205	19440
	FQ312003	493467	+	calf6_81-85	cyoE	cytochrome o ubiquinol oxidase C subunit	5		0.267426	0.960438	-2.27296	0.999196	-2.54039	0.870984		2802	2113	9696
	FQ312003	493598	-	calf1_21-25	cyoE	cytochrome o ubiquinol oxidase C subunit	5		-3.20673	NA	-4.47934	0.999196	-1.27261	NA		899	61	674
	FQ312003	493671	+	calf6_41-45	cyoE	cytochrome o ubiquinol oxidase C subunit	5		-0.715773	NA	0.0138223	0.99943	0.729595	0.977971		1565	597	26426
	FQ312003	493967	-	calf3_46-50	cyoD	cytochrome o ubiquinol oxidase C subunit	2		-0.739992	NA	-2.92463	0.999196	-2.18464	0.977971		2186	820	4815
	FQ312003	494006	-	calf7_86-90	cyoD	cytochrome o ubiquinol oxidase C subunit	2		-0.35698	NA	-2.78438	0.999196	-2.4274	0.966292		1801	881	4372
	FQ312003	494136	-	calf1_11-15	cyoC	cytochrome o ubiquinol oxidase subunit III	1		1.48775	0.778906	0.53448	0.999196	-0.953271	0.977971		1025	1801	24830
	FQ312003	495052	+	calf6_76-80	cyoB	cytochrome o ubiquinol oxidase subunit I	2		0.844111	0.848552	0.00963807	0.99943	-0.834473	0.977971		1636	1840	27545
	FQ312003	496096	-	calf4_26-30	cyoB	cytochrome o ubiquinol oxidase subunit I	2		-2.3064	NA	1.20546	0.999196	3.51186	0.742995		1358	172	52376
	FQ312003	496686	+	calf3_46-50	cyoA	cytochrome o ubiquinol oxidase subunit II	3		0.376538	0.936652	-1.013	0.999196	-1.38954	0.977971		1977	1608	16384
	FQ312003	497292	-	calf6_36-40	cyoA	cytochrome o ubiquinol oxidase subunit II	3		0.434042	0.927835	-0.742712	0.999196	-1.17675	0.977971		1960	1659	19590
	FQ312003	497435	+	calf6_81-85	cyoA	cytochrome o ubiquinol oxidase subunit II	3		-1.58326	NA	-1.47138	0.999196	0.111875	0.993069		2004	419	12087
	FQ312003	497677	-	calf6_36-40	44bp upstream of cyoA	cytochrome o ubiquinol oxidase subunit II			0.419244	0.930253	-1.10862	0.999196	-1.52787	0.977971		2281	1911	17691
	FQ312003	498361	-	calf5_61-65	ampG	muropeptide MFS transporter protein	4		1.7227	NA	1.4611	0.999196	-0.261605	0.986664		737	1524	33936
	FQ312003	498768	+	calf6_16-20	ampG	muropeptide MFS transporter protein	4		-1.26938	NA	-0.4096	0.999196	0.859782	0.977971		2197	571	27662
	FQ312003	499370	+	calf5_56-60	ampG	muropeptide MFS transporter protein	4		1.18616	0.780368	-0.0660757	0.999196	-1.25223	0.977971		2124	3028	33933
	FQ312003	499455	-	calf1_11-15	ampG	muropeptide MFS transporter protein	4		1.20487	0.786956	0.430789	0.999196	-0.77408	0.977971		1497	2162	33749
	FQ312003	500464	+	calf6_41-45	227bp upstream of yajG	hypothetical lipoprotein			1.45333	0.778906	1.53927	0.999196	0.0859412	0.993069		1259	2160	61200
	FQ312003	500695	+	calf1_21-25	bolA	BolA protein	1		0.746702	NA	-0.592054	0.999196	-1.33876	0.977971		1073	1128	11905
	FQ312003	501587	+	calf6_41-45	tig	trigger factor	4		0.692535	NA	0.417529	0.999196	-0.275006	0.988246		639	647	14274
	FQ312003	501706	+	calf5_56-60	tig	trigger factor	4		-3.2447	NA	-4.24936	0.999196	-1.00466	0.978142		1392	92	1224
	FQ312003	501790	+	calf5_56-60	tig	trigger factor	4		-5.11761	NA	-4.05625	0.999196	1.06136	0.978142		1718	31	1727
	FQ312003	501805	+	calf4_26-30	tig	trigger factor	4		2.48675	0.778906	0.272682	0.999196	-2.21406	0.906078		1581	5552	31943
	FQ312003	502853	+	calf2_31-35	clpP	ATP-dependent clp protease proteolytic subunit	1		0.124529	NA	-6.14823	NA	-6.27276	NA		246	168	58
	FQ312003	503428	-	calf3_46-50	109bp upstream of clpP	ATP-dependent clp protease proteolytic subunit			0.93152	NA	-1.81585	0.999196	-2.74737	0.959694		749	895	3558
	FQ312003	504507	+	calf7_86-90	clpX	ATP-dependent clp protease ATP-binding subunit ClpX	2		-2.70081	NA	-5.45562	0.900646	-2.75481	NA		1152	111	439
	FQ312003	504600	+	calf1_11-15	clpX	ATP-dependent clp protease ATP-binding subunit ClpX	2		-5.22645	NA	-5.61241	0.72624	-0.385969	0.988246		2510	42	858
	FQ312003	507431	-	calf5_56-60	49bp upstream of lon	Lon protease			-1.72644	NA	-2.73676	0.999196	-1.01032	0.977971		1780	337	4466
	FQ312003	507654	-	calf3_51-55	hupB	DNA-binding protein HU-beta	1		-9.38722	NA	-2.1048	0.999196	7.28242	NA		1069	1	4156
	FQ312003	507896	-	calf1_11-15	33bp upstream of hupB	DNA-binding protein HU-beta			-0.193447	NA	-1.33756	0.999196	-1.14411	0.977971		1232	675	8153
	FQ312003	508616	+	calf1_11-15	cypD	peptidyl-prolyl cis-trans isomerase D	4		-0.544798	NA	-1.63452	0.999196	-1.08972	0.977971		2240	962	12066
	FQ312003	509302	+	calf5_56-60	cypD	peptidyl-prolyl cis-trans isomerase D	4		-5.81716	NA	-2.60089	0.999196	3.21627	0.975156		1800	20	4962
	FQ312003	509314	+	calf3_51-55	cypD	peptidyl-prolyl cis-trans isomerase D	4		-0.695135	NA	1.05544	0.999196	1.75058	0.977971		982	380	34134
	FQ312003	509935	+	calf1_11-15	cypD	peptidyl-prolyl cis-trans isomerase D	4		1.36044	0.778906	0.610197	0.999196	-0.750245	0.977971		1546	2487	39469
	FQ312003	510306	+	calf5_61-65	comE1	competence gene-DNA binding and transport	2		0.915047	0.826062	1.65179	0.999196	0.736744	0.977971		1450	1713	76202
	FQ312003	510451	+	calf4_26-30	comE1	competence gene-DNA binding and transport	2		1.3556	0.778906	0.731879	0.999196	-0.623718	0.977971		1588	2546	44109
	FQ312003	511661	-	calf7_86-90	ybaX	conserved hypothetical protein	1		-1.74271	NA	-3.10126	0.999196	-1.35855	0.977971		1250	234	2436
	FQ312003	512043	+	calf1_21-25	ybaE	hypothetical solute-binding protein	3		1.36035	0.778906	0.656485	0.999196	-0.703865	0.977971		1331	2141	35088
	FQ312003	512842	+	calf6_76-80	ybaE	hypothetical solute-binding protein	3		2.53004	0.778906	1.08038	0.999196	-1.44966	0.977971		1306	4726	46188
	FQ312003	512850	-	calf1_21-25	ybaE	hypothetical solute-binding protein	3		1.1806	0.799933	0.365021	0.999196	-0.815581	0.977971		1371	1947	29531
	FQ312003	514240	-	calf4_26-30	cof	conserved hypothetical protein	2		-1.79154	NA	0.62974	0.999196	2.42128	0.911296		1619	293	41896
	FQ312003	514258	+	calf6_36-40	cof	conserved hypothetical protein	2		1.47356	0.778906	0.30016	0.999196	-1.1734	0.977971		1530	2662	31507
	FQ312003	515021	-	calf6_41-45	SL1344_0452	hypothetical lyase	2		1.55859	0.778906	1.68272	0.999196	0.12413	0.990724		1068	1971	57343
	FQ312003	515037	-	calf4_26-30	SL1344_0452	hypothetical lyase	2		3.57607	0.778906	1.35755	0.999196	-2.21853	0.906078		1574	11761	67457
	FQ312003	516693	-	calf5_56-60	mdlA	hypothetical ABC transporter ATP-binding membrane protein	1		0.680991	0.884499	-0.429846	0.999196	-1.11084	0.977971		1572	1579	19517
	FQ312003	518072	-	calf6_16-20	mdlB	hypothetical ABC transporter ATP-binding membrane protein	2		-0.0013035	NA	0.71911	0.999196	0.720414	0.977971		1187	743	32680
	FQ312003	519287	-	calf3_6-10	mdlB	hypothetical ABC transporter ATP-binding membrane protein	2		-0.386598	0.927238	0.395341	0.999196	0.781939	0.977971		2529	1212	55631
	FQ312003	520481	+	calf5_61-65	amtB	probable ammonium transporter	1		-0.502206	0.923389	1.40201	0.999196	1.90422	0.969721		1422	629	62850
	FQ312003	522390	-	calf5_66-70	tesB	acyl-CoA thioesterase II	1		1.6923	0.778906	1.06505	0.999196	-0.62725	0.977971		1537	3112	53783
	FQ312003	523347	+	calf3_51-55	ybaY	conserved hypothetical lipoprotein	1		1.09721	0.808157	1.07505	0.999196	-0.0221656	0.997973		1278	1713	45031
	FQ312003	525505	+	calf4_26-30	ylaB	hypothetical 58.9 kDa protein in tesb-hha intergenic region. Contains probable N-terminal signal sequence	1		-10.1925	NA	-1.39639	0.999196	8.79611	0.326374		1868	1	11867
	FQ312003	526017	+	calf1_21-25	rpmE2	hypothetical 50s ribosomal protein L31 (second copy)	1		1.1601	0.781556	-0.0347679	0.99943	-1.19487	0.977971		2187	3062	35706
	FQ312003	526931	-	calf3_6-10	maa	maltose O-acetyltransferase	4		0.622112	NA	1.33819	0.999196	0.716077	0.977971		840	810	35520
	FQ312003	527398	-	calf3_46-50	maa	maltose O-acetyltransferase	4		-0.0263359	NA	-17.3223	0.0147244	-17.296	0.0168129		1803	1109	0
	FQ312003	527403	-	calf1_11-15	maa	maltose O-acetyltransferase	4		2.14788	0.778906	0.818264	0.999196	-1.32962	0.977971		1674	4648	49367
	FQ312003	527408	-	calf1_21-25	maa	maltose O-acetyltransferase	4		1.11572	0.778906	0.519908	0.999196	-0.595816	0.977971		2368	3215	56787
	FQ312003	527514	+	calf2_31-35	74bp upstream of maa	maltose O-acetyltransferase			-2.09443	NA	-1.20503	0.999196	0.8894	0.977971		1152	169	8357
	FQ312003	527531	-	calf1_21-25	91bp upstream of maa	maltose O-acetyltransferase			0.952761	0.823004	0.233479	0.999196	-0.719282	0.977971		1500	1819	29494
	FQ312003	527635	-	calf2_31-35	hha	haemolysin expression modulating protein	3		2.00055	0.778906	0.686717	0.999196	-1.31384	0.977971		854	2141	22990
	FQ312003	527724	-	calf5_56-60	hha	haemolysin expression modulating protein	3		-1.71553	NA	-3.30245	0.999196	-1.58692	0.977971		2165	413	3670
	FQ312003	527791	-	calf4_26-30	hha	haemolysin expression modulating protein	3		-8.20989	NA	-3.88322	0.999196	4.32667	0.953327		1418	3	1607
	FQ312003	527888	-	calf3_46-50	ybaJ	conserved hypothetical protein	7		0.942107	0.867404	-3.03695	0.978334	-3.97906	0.545872		2680	3226	5461
	FQ312003	527988	-	calf6_36-40	ybaJ	conserved hypothetical protein	7		1.51541	0.778906	-1.15105	0.999196	-2.66646	0.852707		1546	2769	11643
	FQ312003	528121	-	calf5_56-60	ybaJ	conserved hypothetical protein	7		-0.356838	NA	-1.71069	0.999196	-1.35385	0.977971		2181	1067	11144
	FQ312003	528135	+	calf3_51-55	ybaJ	conserved hypothetical protein	7		-7.80101	NA	-0.264391	0.999196	7.53662	0.423363		1068	3	14870
	FQ312003	528173	-	calf2_31-35	ybaJ	conserved hypothetical protein	7		3.19597	0.778906	1.15841	0.999196	-2.03756	0.928047		1481	8503	55288
	FQ312003	528178	-	calf6_76-80	ybaJ	conserved hypothetical protein	7		2.55831	0.778906	0.868472	0.999196	-1.68984	0.966292		2425	8949	74047
	FQ312003	528213	+	calf6_76-80	ybaJ	conserved hypothetical protein	7		-3.14082	NA	-1.31487	0.999196	1.82596	0.977971		1070	76	7193
	FQ312003	528245	-	calf6_36-40	6bp upstream of ybaJ	conserved hypothetical protein			0.604296	0.90602	-1.35577	0.999196	-1.96007	0.959268		2145	2043	14017
	FQ312003	528282	-	calf6_81-85	43bp upstream of ybaJ	conserved hypothetical protein			2.56687	0.778906	0.624475	0.999196	-1.94239	0.907853		2464	9147	63531
	FQ312003	528302	-	calf3_46-50	63bp upstream of ybaJ	conserved hypothetical protein			1.73406	0.778906	-3.68438	0.704304	-5.41844	0.223963		4028	8395	5240
	FQ312003	528307	-	calf3_1-5	68bp upstream of ybaJ	conserved hypothetical protein			0.268265	0.952283	-0.0415508	0.999196	-0.309816	0.982308		2253	1700	36611
	FQ312003	528439	-	calf5_56-60	200bp upstream of ybaJ	conserved hypothetical protein			1.19611	0.800203	-0.902483	0.999196	-2.09859	0.90611		2193	3148	19621
	FQ312003	533551	+	calf3_6-10	acrR	potential acrAB operon repressor	3		1.03206	0.785414	1.45482	0.999196	0.422761	0.978142		2589	3317	118696
	FQ312003	533709	-	calf1_11-15	acrR	potential acrAB operon repressor	3		1.32736	0.778906	0.182936	0.999196	-1.14443	0.977971		2036	3201	38655
	FQ312003	533724	-	calf5_66-70	acrR	potential acrAB operon repressor	3		0.659504	0.879341	-0.265632	0.999196	-0.925136	0.977971		1924	1904	26767
	FQ312003	533989	-	calf3_1-5	94bp upstream of acrR	potential acrAB operon repressor			-0.980834	NA	-0.242615	0.999196	0.738218	0.977971		2098	666	29657
	FQ312003	534207	+	calf3_1-5	aefA	integral membrane protein AefA	4		-1.16981	0.805695	-0.586656	0.999196	0.583155	0.977971		2722	758	30314
	FQ312003	534280	-	calf1_21-25	aefA	integral membrane protein AefA	4		-1.43485	NA	-2.38341	0.999196	-0.948564	0.977971		1437	333	4606
	FQ312003	534737	-	calf2_31-35	aefA	integral membrane protein AefA	4		1.83276	0.778906	1.22701	0.999196	-0.605753	0.977971		2235	4988	87499
	FQ312003	535475	-	calf6_36-40	aefA	integral membrane protein AefA	4		0.47323	0.926132	-1.26897	0.999196	-1.7422	0.977971		2065	1796	14331
	FQ312003	537700	-	calf4_26-30	SL1344_0472	conserved hypothetical protein	4		3.0207	0.778906	0.211317	0.999196	-2.80938	0.779534		1419	7215	27476
	FQ312003	537734	-	calf3_51-55	SL1344_0472	conserved hypothetical protein	4		1.962	0.778906	1.07785	0.999196	-0.884156	0.977971		1168	2851	41235
	FQ312003	537911	-	calf3_46-50	SL1344_0472	conserved hypothetical protein	4		1.36395	0.86257	-8.54937	0.0690062	-9.91332	0.0388649		2173	3504	97
	FQ312003	537912	+	calf2_31-35	SL1344_0472	conserved hypothetical protein	4		1.33828	0.778906	1.17608	0.999196	-0.162202	0.989045		1022	1619	38623
	FQ312003	538475	-	calf4_26-30	ybaM	conserved hypothetical protein	1		-9.18477	NA	-2.35464	0.999196	6.83013	0.580154		1858	2	6075
	FQ312003	538665	+	calf3_1-5	priC	primosomal replication protein N	1		-0.318168	NA	0.331826	0.999196	0.649993	0.977971		1588	798	33427
	FQ312003	542598	-	calf3_6-10	ybaB	conserved hypothetical protein	1		-2.54472	NA	-1.3286	0.999196	1.21612	0.977971		1574	169	10481
	FQ312003	543948	+	calf6_41-45	htpG	heat shock protein HtpG	6		1.09672	0.807733	0.405638	0.999196	-0.691086	0.977971		1518	2034	33631
	FQ312003	544200	-	calf6_76-80	htpG	heat shock protein HtpG	6		1.76975	0.778906	0.500018	0.999196	-1.26973	0.977971		1877	4010	44396
	FQ312003	544280	+	calf3_51-55	htpG	heat shock protein HtpG	6		-3.83949	NA	-0.653271	0.999196	3.18621	0.924233		1371	60	14579
	FQ312003	544312	+	calf5_66-70	htpG	heat shock protein HtpG	6		1.14783	NA	-1.02753	0.999196	-2.17536	0.969721		1087	1509	8918
	FQ312003	544990	-	calf6_76-80	htpG	heat shock protein HtpG	6		2.04262	0.778906	1.08267	0.999196	-0.95995	0.977971		1693	4370	59970
	FQ312003	545189	+	calf2_31-35	htpG	heat shock protein HtpG	6		-1.41675	NA	-1.19414	0.999196	0.222613	0.990685		831	195	6074
	FQ312003	549189	-	calf6_36-40	gsk	inosine-guanosine kinase	2		-0.557524	NA	-1.04595	0.999196	-0.488426	0.980307		1588	676	12863
	FQ312003	549325	+	calf7_86-90	gsk	inosine-guanosine kinase	2		1.81071	0.778906	0.176517	0.999196	-1.6342	0.977971		1248	2743	23589
	FQ312003	551382	+	calf3_51-55	ybaL	hypothetical transport protein	1		0.403608	0.93324	1.18922	0.999196	0.785608	0.977971		1203	997	45879
	FQ312003	553378	+	calf7_71-75	ushA	UDP-sugar hydrolase	3		0.995284	0.799695	1.68391	0.999196	0.688622	0.977971		2607	3256	140090
	FQ312003	553456	+	calf7_71-75	ushA	UDP-sugar hydrolase	3		1.51813	0.778906	0.436762	0.999196	-1.08137	0.977971		1265	2270	28637
	FQ312003	554006	+	calf3_6-10	ushA	UDP-sugar hydrolase	3		-1.60321	0.778906	0.992016	0.999196	2.59523	0.891421		1610	332	53556
	FQ312003	555054	+	calf3_1-5	ybaK	conserved hypothetical protein	1		0.308663	NA	0.842672	0.999196	0.53401	0.978142		924	717	27714
	FQ312003	557515	-	calf5_66-70	copA	copper-transporting ATPase	2		1.44088	0.778906	0.13877	0.999196	-1.30211	0.977971		1217	2070	22409
	FQ312003	558774	-	calf2_31-35	copA	copper-transporting ATPase	2		2.19685	NA	2.45243	0.999196	0.255574	0.989045		196	563	17942
	FQ312003	560853	-	calf6_81-85	ybbJ	hypothetical membrane protein	1		2.31638	0.778906	0.753742	0.999196	-1.56263	0.977971		2024	6316	57078
	FQ312003	561749	-	calf6_76-80	ybbK	hypothetical membrane protein	1		-4.62014	NA	-0.201573	0.999196	4.41857	0.609568		2473	63	35966
	FQ312003	562008	-	calf6_41-45	ybbL	hypothetical ABC transporter ATP-binding protein	1		-6.45003	NA	0.458664	0.999196	6.90869	0.358231		1256	9	28867
	FQ312003	563876	-	calf6_36-40	ybbN	thioredoxin-like protein	3		1.60427	0.778906	-0.140166	0.999196	-1.74443	0.958347		2281	4345	34617
	FQ312003	564304	-	calf6_81-85	ybbN	thioredoxin-like protein	3		1.54809	0.778906	0.841167	0.999196	-0.706926	0.977971		2073	3798	62112
	FQ312003	564347	-	calf1_21-25	ybbN	thioredoxin-like protein	3		0.755922	NA	-0.241649	0.999196	-0.997571	0.977971		1431	1514	20242
	FQ312003	564373	-	calf6_41-45	16bp upstream of ybbN	thioredoxin-like protein			2.40191	0.778906	2.32353	0.999196	-0.0783751	0.994117		887	2937	74257
	FQ312003	564903	-	calf2_31-35	ybbO	hypothetical oxidoreductase	1		2.98512	0.778906	1.76472	0.999196	-1.2204	0.977971		560	2778	31826
	FQ312003	565301	+	calf2_31-35	114bp upstream of ybbO	hypothetical oxidoreductase			2.1513	0.778906	1.20558	0.999196	-0.945721	0.977971		1010	2811	38958
	FQ312003	565526	-	calf6_36-40	tesA	acyl-coA thioesterase I	1		1.78663	0.778906	-0.587044	0.999196	-2.37368	0.861638		2012	4349	22401
	FQ312003	566296	-	calf6_36-40	ybbA	hypothetical ABC transporter ATP-binding protein	4		1.22475	0.778906	0.191121	0.999196	-1.03363	0.977971		1749	2561	33395
	FQ312003	566410	+	calf2_31-35	ybbA	hypothetical ABC transporter ATP-binding protein	4		2.57789	0.778906	2.09602	0.999196	-0.481875	0.979322		783	2929	55987
	FQ312003	566421	-	calf6_36-40	ybbA	hypothetical ABC transporter ATP-binding protein	4		0.831317	0.850028	0.273608	0.999196	-0.557709	0.977971		1551	1729	31357
	FQ312003	567465	+	calf6_41-45	ybbP	hypothetical membrane protein	3		1.47503	NA	1.93432	0.999196	0.459286	0.980307		689	1200	44042
	FQ312003	568507	-	calf4_26-30	ybbP	hypothetical membrane protein	3		1.13614	0.808091	0.47697	0.999196	-0.659174	0.977971		1289	1775	30005
	FQ312003	568790	-	calf3_51-55	ybbP	hypothetical membrane protein	3		0.81284	0.855364	0.665507	0.999196	-0.147333	0.989045		1382	1521	36661
	FQ312003	570203	-	calf3_1-5	SL1344_0502	outer membrane protein	1		-0.0311445	0.994987	0.357924	0.999196	0.389068	0.980307		1675	1027	35902
	FQ312003	570425	-	calf3_46-50	82bp upstream of SL1344_0502	outer membrane protein			0.0414526	NA	-17.013	0.0189893	-17.0544	0.0251281		1455	938	0
	FQ312003	570509	+	calf3_46-50	166bp upstream of SL1344_0502	outer membrane protein			-0.203454	0.967263	1.30866	0.999196	1.51211	0.977971		1553	845	64339
	FQ312003	571464	-	calf7_86-90	34bp upstream of sfbA	lipoprotein			2.12796	0.778906	-0.785994	0.999196	-2.91395	0.770116		1564	4283	15170
	FQ312003	574990	+	calf3_6-10	ybbS	hypothetical lysR-family transcriptional regulator	1		-1.39759	NA	1.48271	0.999196	2.8803	0.868894		1127	268	52677
	FQ312003	576458	+	calf3_1-5	allR	negative regulator of allantoin and glyoxylate utilization operons	2		-1.60125	NA	-1.3801	0.999196	0.22115	0.989045		1695	350	10891
	FQ312003	576719	-	calf5_56-60	allR	negative regulator of allantoin and glyoxylate utilization operons	2		-8.05293	NA	-3.84105	NA	4.21188	NA		78	0	91
	FQ312003	577684	+	calf6_76-80	gcl	glyoxylate carboligase	4		1.5845	0.778906	1.15666	0.999196	-0.427837	0.978142		1900	3570	70844
	FQ312003	577790	+	calf6_76-80	gcl	glyoxylate carboligase	4		2.77722	0.778906	1.37945	0.999196	-1.39777	0.977971		1373	5897	59743
	FQ312003	578358	-	calf6_36-40	gcl	glyoxylate carboligase	4		-6.26779	NA	-2.83911	0.999196	3.42868	0.977971		1353	11	3162
	FQ312003	578359	+	calf6_76-80	gcl	glyoxylate carboligase	4		1.50867	0.778906	1.15056	0.999196	-0.358116	0.980307		1924	3430	71436
	FQ312003	578811	+	calf6_36-40	gip	hydroxypyruvate isomerase	2		-7.79281	NA	-4.59469	0.999196	3.19812	0.977971		1416	4	980
	FQ312003	579357	+	calf4_26-30	gip	hydroxypyruvate isomerase	2		-9.58967	NA	-0.439869	0.999196	9.1498	0.303759		1230	1	15164
	FQ312003	580016	+	calf7_86-90	garRa	2-hydroxy-3-oxopropionate reductase	2		-9.23347	NA	-5.58399	0.999196	3.64948	NA		961	1	335
	FQ312003	580130	+	calf6_81-85	garRa	2-hydroxy-3-oxopropionate reductase	2		-13.145	NA	-1.56481	0.999196	11.5802	0.174811		2660	0	15036
	FQ312003	581317	-	calf6_81-85	SL1344_0513	probable metabolite transport protein	1		-7.39139	NA	-0.82309	0.999196	6.5683	0.472579		1608	6	15200
	FQ312003	582561	-	calf6_76-80	allP	hypothetical allantoin permease	1		-8.8488	NA	-1.72625	0.999196	7.12255	0.546865		1472	2	7440
	FQ312003	583507	-	calf5_56-60	allB	allantoinase	2		-9.55998	NA	-2.59421	0.999196	6.96578	0.699539		1205	1	3337
	FQ312003	583999	-	calf6_16-20	allB	allantoinase	2		-3.95458	NA	-1.44132	0.999196	2.51326	0.975156		2450	99	15088
	FQ312003	585229	+	calf3_6-10	ybbY	hypothetical permease protein	4		-10.0809	NA	-1.53322	0.999196	8.54771	0.378887		1729	1	9990
	FQ312003	585467	+	calf2_31-35	ybbY	hypothetical permease protein	4		-3.14554	NA	-0.954119	0.999196	2.19142	0.977971		1017	72	8779
	FQ312003	585905	+	calf6_76-80	ybbY	hypothetical permease protein	4		-5.3026	NA	-1.30674	0.999196	3.99586	0.906078		1260	20	8518
	FQ312003	585916	+	calf7_71-75	ybbY	hypothetical permease protein	4		-8.04863	NA	-1.51337	0.999196	6.53526	0.618267		1268	3	7428
	FQ312003	586348	-	calf2_31-35	glxK	glycerate kinase	2		0.465552	NA	0.0453045	0.99943	-0.420247	0.982503		860	744	14842
	FQ312003	586836	+	calf5_66-70	glxK	glycerate kinase	2		-1.11378	0.800203	-0.141866	0.999196	0.971917	0.977971		3057	885	46339
	FQ312003	588869	-	calf5_66-70	allC	allantoate amidohydrolase	1		-4.92209	NA	-1.87625	0.999196	3.04584	0.975156		1597	33	7275
	FQ312003	592281	+	calf5_61-65	fdrA	FdrA protein	1		2.29777	0.778906	1.50063	0.999196	-0.797144	0.977971		968	2982	45811
	FQ312003	592682	+	calf7_86-90	ylbE	conserved hypothetical protein	3		0.951856	NA	-0.055059	0.999196	-1.00692	0.977971		1260	1527	20284
	FQ312003	592682	+	calf7_86-90	ylbE	conserved hypothetical protein	3		0.951856	NA	-0.055059	0.999196	-1.00692	0.977971		1260	1527	20284
	FQ312003	592684	+	calf7_86-90	ylbE	conserved hypothetical protein	3		-7.18272	NA	-9.59924	NA	-2.41652	NA		232	1	5
	FQ312003	594984	+	calf5_56-60	arcC	carbamate kinase	1		0.192175	NA	-1.90367	0.999196	-2.09584	0.97337		1724	1234	7706
	FQ312003	595723	-	calf3_6-10	purK	phosphoribosylaminoimidazole carboxylase ATPase subunit	2		0.301884	0.953412	1.48982	0.999196	1.18794	0.977971		1287	994	60453
	FQ312003	596502	+	calf5_56-60	purK	phosphoribosylaminoimidazole carboxylase ATPase subunit	2		-2.6904	NA	-1.83715	0.999196	0.853244	0.978142		1597	155	7475
	FQ312003	601554	-	calf5_56-60	ybcI	hypothetical membrane protein	1		-5.1056	NA	-1.16126	0.999196	3.94434	0.897038		1319	24	9863
	FQ312003	603658	-	calf6_16-20	fimA	type-1 fimbrial protein, a chain precursor	2		-4.93711	NA	-1.53747	0.999196	3.39964	0.906298		1956	40	11269
	FQ312003	603885	+	calf7_71-75	fimA	type-1 fimbrial protein, a chain precursor	2		-11.6037	NA	-3.82546	0.999196	7.77821	NA		914	0	1078
	FQ312003	604605	+	calf3_1-5	fimI	major pilin protein	2		-10.2632	NA	-6.62835	NA	3.63483	NA		361	0	61
	FQ312003	604752	+	calf6_16-20	fimI	major pilin protein	2		-9.49557	NA	-13.234	0.0647084	-3.73846	0.977971		2305	2	4
	FQ312003	606250	+	calf5_61-65	fimD	outer membrane usher protein FimD precursor	2		1.27085	0.778906	0.415382	0.999196	-0.855472	0.977971		1397	2112	31160
	FQ312003	606861	-	calf3_1-5	fimD	outer membrane usher protein FimD precursor	2		-3.09246	NA	-0.476061	0.999196	2.6164	0.975156		1307	96	15715
	FQ312003	609059	+	calf6_36-40	fimH	FimH protein precursor	2		-2.95947	NA	-1.87261	0.999196	1.08686	0.977971		1254	101	5727
	FQ312003	609150	+	calf6_16-20	fimH	FimH protein precursor	2		-1.68695	NA	-0.749157	0.999196	0.937789	0.977971		1809	352	18000
	FQ312003	611383	+	calf5_61-65	fimY	fimbriae Y protein	2		-8.68059	NA	-1.34416	0.999196	7.33644	0.514843		1310	2	8629
	FQ312003	611602	+	calf3_1-5	fimY	fimbriae Y protein	2		-12.7783	NA	-3.22244	0.999196	9.55582	0.466244		2063	0	3696
	FQ312003	612523	-	calf7_71-75	fimW	fimbriae w protein	2		-8.76531	NA	-8.44491	0.365199	0.320398	0.990685		2084	3	100
	FQ312003	612611	-	calf2_31-35	fimW	fimbriae w protein	2		-8.66498	NA	-6.32668	0.953134	2.3383	NA		1296	2	270
	FQ312003	613335	+	calf6_76-80	SL1344_0546	transposase (pseudogene)	1		-6.85061	NA	-1.30436	0.999196	5.54624	0.651755		1658	9	11227
	FQ312003	613951	-	calf6_41-45	399bp upstream of SL1344_0546	transposase (pseudogene)			-5.97098	NA	0.716891	0.999196	6.68787	0.466244		801	8	22018
	FQ312003	613951	-	calf6_41-45	399bp upstream of SL1344_0546	transposase (pseudogene)			-5.97098	NA	0.716891	0.999196	6.68787	0.466244		801	8	22018
	FQ312003	614040	+	calf3_51-55	488bp upstream of SL1344_0546	transposase (pseudogene)			-3.44597	NA	0.568488	0.999196	4.01446	0.637094		1983	114	49182
	FQ312003	614049	-	calf7_71-75	497bp upstream of SL1344_0546	transposase (pseudogene)			-8.30726	NA	-3.28646	0.999196	5.02081	0.881116		1517	3	2600
	FQ312003	614339	-	calf5_66-70	SL1344_0547	hypothetical membrane protein	3		-0.377176	NA	0.175021	0.999196	0.552197	0.978142		1362	657	25717
	FQ312003	614744	+	calf1_11-15	SL1344_0547	hypothetical membrane protein	3		0.752621	0.866724	-0.430298	0.999196	-1.18292	0.977971		1961	2070	24339
	FQ312003	615822	-	calf7_71-75	SL1344_0547	hypothetical membrane protein	3		0.898444	0.822087	1.08993	0.999196	0.191488	0.988246		1674	1955	59596
	FQ312003	616156	-	calf6_16-20	gtrBa	bactoprenol glucosyl transferase	5		-0.22913	0.958901	-0.0939243	0.999196	0.135206	0.989045		2492	1332	39051
	FQ312003	616277	-	calf6_41-45	gtrBa	bactoprenol glucosyl transferase	5		1.41251	0.778906	1.41652	0.999196	0.0040062	0.999524		1189	1983	53083
	FQ312003	616458	-	calf6_16-20	gtrBa	bactoprenol glucosyl transferase	5		0.0455797	0.990798	-0.0204651	0.99943	-0.0660447	0.994117		2578	1667	42509
	FQ312003	616489	-	calf1_11-15	gtrBa	bactoprenol glucosyl transferase	5		-2.08616	NA	-3.10332	0.999196	-1.01716	0.978142		1037	153	2018
	FQ312003	616502	-	calf6_41-45	gtrBa	bactoprenol glucosyl transferase	5		0.973392	0.83421	1.73646	0.999196	0.763068	0.977971		969	1192	54002
	FQ312003	616864	-	calf4_26-30	gtrAa	bactoprenol-linked glucose translocase	2		-12.3556	NA	0.800425	0.999196	13.1561	0.0755965		1539	0	44824
	FQ312003	616899	-	calf5_66-70	gtrAa	bactoprenol-linked glucose translocase	2		-0.374554	NA	-1.13103	0.999196	-0.756475	0.977971		2150	1039	16418
	FQ312003	617248	+	calf4_26-30	38bp upstream of gtrAa	bactoprenol-linked glucose translocase			-12.8109	NA	-0.222139	0.999196	12.5887	0.0992591		2110	0	30250
	FQ312003	617654	-	calf6_36-40	444bp upstream of gtrAa	bactoprenol-linked glucose translocase			-12.4374	NA	-7.04678	0.969061	5.3906	0.969721		1629	0	206
	FQ312003	621331	-	calf5_56-60	SL1344_0553	hypothetical secreted protein	1		-9.75957	NA	-12.498	0.138081	-2.73847	0.977971		1384	1	4
	FQ312003	621570	-	calf3_51-55	ykgB	hypothetical membrane protein	2		-10.3744	0.130613	-1.72724	0.999196	8.64719	0.185858		4238	2	21406
	FQ312003	621966	-	calf2_31-35	ykgB	hypothetical membrane protein	2		-0.377451	NA	-0.591574	0.999196	-0.214123	0.990685		649	313	7203
	FQ312003	625346	+	calf6_81-85	ybdG	hypothetical membrane protein	3		-1.12785	0.81143	0.263309	0.999196	1.39115	0.977971		2194	629	44041
	FQ312003	625515	-	calf4_26-30	ybdG	hypothetical membrane protein	3		-10.625	NA	-1.24771	0.999196	9.3773	0.220558		2521	1	17754
	FQ312003	625869	+	calf4_26-30	ybdG	hypothetical membrane protein	3		-10.091	0.224867	1.17133	0.999196	11.2623	0.0597464		1741	1	65575
	FQ312003	626400	-	calf6_41-45	147bp upstream of ybdG	hypothetical membrane protein			-2.57266	NA	1.59617	0.999196	4.16884	0.6399		1092	115	55217
	FQ312003	628403	-	calf5_56-60	apeE	outer membrane esterase	2		-9.36129	NA	-4.24809	0.999196	5.1132	NA		1050	1	924
	FQ312003	628625	-	calf6_16-20	apeE	outer membrane esterase	2		-1.11698	NA	0.220078	0.999196	1.33705	0.977971		1454	420	28325
	FQ312003	630304	-	calf4_26-30	SL1344_0559	sigma 54-associated DNA-binding protein	1		-9.48386	NA	0.662556	0.999196	10.1464	0.157428		1143	1	30257
	FQ312003	631905	+	calf1_11-15	SL1344_0560	similar to a hypothetical phospohtase isomerase	1		-12.6506	NA	-17.389	0.0931575	-4.73839	0.977971		1889	0	0
	FQ312003	633021	-	calf5_56-60	SL1344_0561	Putative GTP Binding protein	1		-2.35956	NA	-2.29159	0.999196	0.0679686	0.996569		1409	172	4813
	FQ312003	636257	-	calf3_46-50	SL1344_0565	hypothetical protein	1		0.115179	NA	-17.4942	0.0123966	-17.6093	0.0125168		2031	1378	0
	FQ312003	639410	-	calf6_41-45	ybdK	conserved hypothetical protein	2		1.90405	0.778906	2.67105	0.999196	0.767	0.977971		493	1156	52514
	FQ312003	639430	+	calf5_61-65	ybdK	conserved hypothetical protein	2		1.61883	0.778906	1.33721	0.999196	-0.281619	0.983437		1517	2919	64104
	FQ312003	643688	-	calf6_81-85	fes	enterochelin esterase	2		-0.43771	0.923071	-0.153193	0.999196	0.284517	0.983437		2337	1081	35148
	FQ312003	644375	+	calf6_76-80	fes	enterochelin esterase	2		2.1664	0.778906	1.82091	0.999196	-0.345489	0.982308		1077	3029	63639
	FQ312003	645968	-	calf6_16-20	entF	enterobactin synthetase component F	3		-0.939665	NA	-0.485747	0.999196	0.453919	0.980307		1592	520	19014
	FQ312003	647097	+	calf4_26-30	entF	enterobactin synthetase component F	3		-1.11872	NA	0.85488	0.999196	1.9736	0.977971		818	236	24743
	FQ312003	648217	+	calf6_81-85	entF	enterobactin synthetase component F	3		-1.37678	NA	0.0233453	0.99943	1.40012	0.977971		1944	469	33043
	FQ312003	649247	-	calf6_76-80	fepE	responsible for the production of very long (VL) modal length LPS Oag	5		-4.56963	NA	-0.929337	0.999196	3.6403	0.85704		1971	52	17309
	FQ312003	649328	-	calf6_36-40	fepE	responsible for the production of very long (VL) modal length LPS Oag	5		-4.42639	NA	-3.05366	0.999196	1.37272	NA		1064	31	2143
	FQ312003	649601	+	calf5_56-60	fepE	responsible for the production of very long (VL) modal length LPS Oag	5		-11.9313	NA	-3.98524	0.999196	7.94605	NA		1147	0	1211
	FQ312003	650157	+	calf7_71-75	fepE	responsible for the production of very long (VL) modal length LPS Oag	5		2.48304	0.778906	1.41424	0.999196	-1.0688	0.977971		1850	6480	82463
	FQ312003	650219	+	calf6_36-40	fepE	responsible for the production of very long (VL) modal length LPS Oag	5		-0.00120642	NA	-1.34385	0.999196	-1.34264	0.977971		1647	1031	10852
	FQ312003	650467	+	calf3_46-50	fepC	ferric enterobactin transport ATP-binding protein FepC	1		-9.55511	NA	-5.97623	0.999196	3.57887	NA		1201	1	319
	FQ312003	651993	+	calf3_46-50	fepG	ferric enterobactin transport protein FepG	1		-5.98061	NA	-3.11549	0.999196	2.86512	NA		1008	10	1945
	FQ312003	652258	+	calf6_16-20	fepD	ferric enterobactin transport protein FepD	2		-10.0803	NA	-4.11884	NA	5.96143	NA		318	0	306
	FQ312003	652777	+	calf6_16-20	fepD	ferric enterobactin transport protein FepD	2		-9.62432	NA	-4.99436	0.999196	4.62996	NA		1260	1	661
	FQ312003	653383	+	calf3_1-5	ybdA	hypothetical membrane protein p43	1		-0.50821	0.914591	0.0674668	0.999196	0.575677	0.977971		2168	955	37995
	FQ312003	656232	-	calf6_36-40	entC	isochorismate synthase EntC	2		0.732605	NA	-0.139358	0.999196	-0.871963	0.977971		926	964	14061
	FQ312003	656807	+	calf5_56-60	entC	isochorismate synthase EntC	2		0.998304	0.81996	0.305228	0.999196	-0.693076	0.977971		1443	1806	29820
	FQ312003	660727	-	calf6_16-20	147bp upstream of ybdB	conserved hypothetical protein			-0.400511	0.920596	-0.282202	0.999196	0.118309	0.989546		3628	1722	49897
	FQ312003	661550	-	calf6_41-45	cstAa	carbon starvation protein A	4		0.875474	NA	1.27703	0.999196	0.401556	0.982085		850	977	34451
	FQ312003	662040	-	calf6_41-45	cstAa	carbon starvation protein A	4		0.867614	NA	1.19166	0.999196	0.324042	0.98393		922	1054	35222
	FQ312003	662164	-	calf1_21-25	cstAa	carbon starvation protein A	4		0.511745	NA	0.217055	0.999196	-0.29469	0.985043		1218	1088	23678
	FQ312003	662196	-	calf7_71-75	cstAa	carbon starvation protein A	4		1.5032	0.778906	1.82285	0.999196	0.319655	0.982503		1308	2323	77393
	FQ312003	664538	-	calf4_26-30	ybdL	hypothetical aminotransferase	2		-12.3816	NA	0.31206	0.999196	12.6937	0.100582		1567	0	32533
	FQ312003	664721	-	calf5_56-60	ybdL	hypothetical aminotransferase	2		0.252724	NA	-2.40656	0.999196	-2.65929	0.906078		1834	1369	5785
	FQ312003	666883	-	calf6_36-40	ybdN	conserved hypothetical protein	3		-5.60633	NA	-2.98057	0.999196	2.62576	0.977971		1322	17	2801
	FQ312003	667006	-	calf7_86-90	ybdN	conserved hypothetical protein	3		-12.0155	NA	-6.80361	0.999196	5.21189	NA		1216	0	182
	FQ312003	667028	+	calf6_16-20	ybdN	conserved hypothetical protein	3		-1.75118	NA	-0.227002	0.999196	1.52418	0.977971		2203	410	31480
	FQ312003	667386	+	calf6_36-40	21bp upstream of ybdN	conserved hypothetical protein			-8.38181	NA	-3.63855	0.999196	4.74327	NA		1065	2	1430
	FQ312003	667394	+	calf4_26-30	29bp upstream of ybdN	conserved hypothetical protein			-12.6619	0.145819	0.955578	0.999196	13.6175	0.0489567		1903	0	61719
	FQ312003	667877	-	calf3_1-5	ybdO	hypothetical lysR-family transcriptional regulator	4		-7.96335	NA	-2.29269	0.999196	5.67066	0.686566		1992	5	6799
	FQ312003	668023	-	calf3_6-10	ybdO	hypothetical lysR-family transcriptional regulator	4		-6.01562	NA	-2.47862	NA	3.537	NA		19	0	57
	FQ312003	668428	-	calf5_56-60	ybdO	hypothetical lysR-family transcriptional regulator	4		-6.66958	NA	-4.24192	0.999196	2.42766	0.977971		2600	16	2298
	FQ312003	668433	-	calf6_16-20	ybdO	hypothetical lysR-family transcriptional regulator	4		-4.56459	NA	-2.13351	0.999196	2.43108	0.977971		2153	57	8206
	FQ312003	668705	-	calf3_46-50	272bp upstream of ybdO	hypothetical lysR-family transcriptional regulator			-2.52006	NA	-17.2246	0.0308495	-14.7045	0.122404		1685	184	0
	FQ312003	668719	+	calf4_26-30	286bp upstream of ybdO	hypothetical lysR-family transcriptional regulator			-12.0239	NA	-2.51129	0.999196	9.51263	0.551572		1223	0	3587
	FQ312003	670280	-	calf4_26-30	ahpC	alkyl hydroperoxide reductase c22 protein	1		0.647803	0.888983	-0.303303	0.999196	-0.951106	0.977971		1577	1548	21374
	FQ312003	670997	+	calf3_1-5	ahpF	alkyl hydroperoxide reductase F52A protein (subunit F)	6		-0.982918	NA	-0.196244	0.999196	0.786673	0.977971		1978	627	28874
	FQ312003	671266	+	calf6_41-45	ahpF	alkyl hydroperoxide reductase F52A protein (subunit F)	6		1.79416	0.778906	2.24197	0.999196	0.447804	0.980307		781	1697	61789
	FQ312003	671284	+	calf3_51-55	ahpF	alkyl hydroperoxide reductase F52A protein (subunit F)	6		0.756287	0.820717	0.722343	0.999196	-0.0339446	0.996569		3535	3741	97543
	FQ312003	671777	+	calf3_51-55	ahpF	alkyl hydroperoxide reductase F52A protein (subunit F)	6		-4.25075	NA	1.14913	0.999196	5.39989	0.538259		942	31	34940
	FQ312003	672072	+	calf4_26-30	ahpF	alkyl hydroperoxide reductase F52A protein (subunit F)	6		-12.4752	0.153399	1.427	0.999196	13.9022	0.0389104		1672	0	75185
	FQ312003	672130	+	calf3_46-50	ahpF	alkyl hydroperoxide reductase F52A protein (subunit F)	6		0.640925	0.931093	-6.32127	0.21195	-6.96219	0.210371		2209	2158	462
	FQ312003	675721	+	calf1_21-25	SL1344_0600	molybdopterin-containing oxidoreductase iron-sulfur subunit	1		1.22665	0.782514	0.308211	0.999196	-0.918437	0.977971		1538	2255	31849
	FQ312003	676108	-	calf7_71-75	SL1344_0601	molybdopterin-containing oxidoreductase membrane anchor subunit	2		1.91037	NA	1.58366	0.999196	-0.326707	0.985043		597	1406	29927
	FQ312003	676383	+	calf5_61-65	SL1344_0601	molybdopterin-containing oxidoreductase membrane anchor subunit	2		-1.24988	NA	0.547931	0.999196	1.79781	0.977971		1135	299	27752
	FQ312003	677196	+	calf3_6-10	ybdQ	conserved hypothetical protein	1		-1.43656	0.778906	0.124651	0.999196	1.56121	0.975156		3992	924	72790
	FQ312003	678232	-	calf5_56-60	ybdR	hypothetical zinc-dependant alcohol dehydrogenase	2		-2.8405	NA	-0.328375	0.999196	2.51212	0.969721		1532	134	20406
	FQ312003	678405	-	calf6_81-85	ybdR	hypothetical zinc-dependant alcohol dehydrogenase	2		0.535518	0.908195	1.77433	0.999196	1.23881	0.977971		1578	1433	90280
	FQ312003	680963	-	calf4_26-30	citT	citrate carrier	2		-12.4605	NA	0.805606	0.999196	13.2661	0.0670175		1655	0	48376
	FQ312003	681246	+	calf6_76-80	citT	citrate carrier	2		1.54271	0.778906	1.27139	0.999196	-0.271323	0.984074		1557	2842	62860
	FQ312003	682290	-	calf5_61-65	citG	triphosphoribosyl-dephospho-CoA synthase	1		1.02109	NA	1.74315	0.999196	0.722067	0.977971		803	1021	44959
	FQ312003	683116	-	calf5_66-70	citX	apo-citrate lyase phosphoribosyl-dephospho-coa transferase (ec 2.7.7.61) (holo-acp synthase) (holo-citrate lyase synthase) (apo-acp nucleodityltransferase)	1		1.11954	0.8133	-0.0350986	0.99943	-1.15464	0.977971		1348	1835	22003
	FQ312003	685871	+	calf1_11-15	citD	citrate lyase acyl carrier protein	1		0.907435	NA	0.191016	0.999196	-0.716419	0.977971		1256	1476	23980
	FQ312003	686128	-	calf5_66-70	citC	[citrate (pro-3S)-lyase] ligase	4		-2.23752	NA	0.143871	0.999196	2.38139	0.975156		1242	165	22950
	FQ312003	686426	+	calf5_66-70	citC	[citrate (pro-3S)-lyase] ligase	4		-1.15995	NA	-0.451124	0.999196	0.708825	0.977971		1473	413	18020
	FQ312003	686807	+	calf6_41-45	citC	[citrate (pro-3S)-lyase] ligase	4		-4.06834	NA	1.44082	0.999196	5.50916	0.472579		964	36	43768
	FQ312003	686869	+	calf6_16-20	citC	[citrate (pro-3S)-lyase] ligase	4		-9.08926	NA	-9.80011	NA	-0.710846	NA		160	0	3
	FQ312003	688582	+	calf3_46-50	citA	sensor kinase DpiB	1		-1.81912	0.778906	0.430142	0.999196	2.24927	0.906078		2619	465	59017
	FQ312003	689293	+	calf6_16-20	citB	transcriptional regulatory protein	2		-7.85333	NA	-2.21154	0.999196	5.64179	0.625121		2584	7	9330
	FQ312003	689507	-	calf4_26-30	citB	transcriptional regulatory protein	2		0.257633	NA	0.243917	0.999196	-0.0137165	0.99899		1259	943	24935
	FQ312003	691009	+	calf6_76-80	dcuC	C4-dicarboxylate anaerobic carrier	2		0.858772	0.809751	0.836981	0.999196	-0.0217911	0.997777		3062	3479	91479
	FQ312003	691091	+	calf3_6-10	dcuC	C4-dicarboxylate anaerobic carrier	2		-4.29828	NA	0.746251	0.999196	5.04453	0.551572		1319	42	37003
	FQ312003	691254	+	calf7_86-90	122bp upstream of dcuC	C4-dicarboxylate anaerobic carrier			-8.70564	NA	-4.13583	0.999196	4.56981	0.949938		1333	2	1268
	FQ312003	691522	-	calf7_71-75	390bp upstream of dcuC	C4-dicarboxylate anaerobic carrier			-9.23957	NA	-1.58179	0.999196	7.65777	NA		965	1	5391
	FQ312003	694789	-	calf3_46-50	lipA	lipoic acid synthetase	1		-10.1115	NA	-14.8498	NA	-4.73837	NA		325	0	0
	FQ312003	696209	+	calf6_41-45	ybeF	lysR-family transcriptional regulator	1		0.793221	0.872165	2.05119	0.999196	1.25797	0.977971		980	1064	67929
	FQ312003	696649	-	calf5_61-65	175bp upstream of ybeF	lysR-family transcriptional regulator			-8.91487	NA	-2.76048	0.999196	6.15439	0.726953		1541	2	3803
	FQ312003	696920	-	calf6_16-20	lipB	lipoate-protein ligase B (lipoate biosynthesis protein B)	1		-9.18513	NA	-17.3661	0.05202	-8.18102	0.810782		1859	2	0
	FQ312003	697459	-	calf6_36-40	42bp upstream of lipB	lipoate-protein ligase B (lipoate biosynthesis protein B)			1.55365	0.778906	0.157796	0.999196	-1.39586	0.977971		1648	3031	30748
	FQ312003	698073	-	calf3_51-55	dacA	D-alanine carboxypeptidase	2		-0.937221	NA	-1.00051	0.999196	-0.0632887	0.996569		1464	479	12238
	FQ312003	698612	+	calf6_81-85	dacA	D-alanine carboxypeptidase	2		-1.16202	NA	-0.768074	0.999196	0.393944	0.982503		1868	523	18345
	FQ312003	705093	+	calf1_11-15	3bp upstream of cobC	alpha-ribazole-5'-phosphate phosphatase			1.0351	0.808157	-0.014114	0.99943	-1.04921	0.977971		2036	2614	33720
	FQ312003	705097	+	calf5_66-70	7bp upstream of cobC	alpha-ribazole-5'-phosphate phosphatase			0.42516	NA	-1.96381	0.999196	-2.38897	0.908412		1921	1616	8236
	FQ312003	705626	-	calf1_21-25	cobD	hypothetical aminotransferase CobD	3		1.77566	0.778906	1.57523	0.999196	-0.200425	0.988246		1240	2660	61798
	FQ312003	705693	+	calf2_31-35	cobD	hypothetical aminotransferase CobD	3		2.2493	0.778906	0.0141254	0.99943	-2.23518	0.906298		1273	3792	21500
	FQ312003	706206	+	calf3_1-5	cobD	hypothetical aminotransferase CobD	3		0.293519	0.944768	0.711321	0.999196	0.417802	0.978142		2042	1568	55917
	FQ312003	711971	-	calf1_11-15	SL1344_0638	hypothetical hydrolase C-terminus	3		-0.227757	NA	-1.54117	0.999196	-1.31342	0.977971		1942	1039	11160
	FQ312003	711988	+	calf6_76-80	SL1344_0638	hypothetical hydrolase C-terminus	3		0.67026	0.880148	1.37167	0.999196	0.701409	0.977971		1339	1335	57950
	FQ312003	712479	+	calf6_36-40	SL1344_0638	hypothetical hydrolase C-terminus	3		-0.089684	NA	-0.476042	0.999196	-0.386358	0.982503		1369	806	16461
	FQ312003	713104	-	calf6_16-20	SL1344_0639	probable permease	2		-12.575	NA	-7.47854	0.86736	5.09642	0.977971		1792	0	168
	FQ312003	713105	+	calf5_66-70	SL1344_0639	probable permease	2		-11.2989	NA	-4.90485	0.999196	6.39407	NA		740	0	413
	FQ312003	715049	-	calf3_6-10	SL1344_0640	hypothetical sigma-54 dependent transcriptional regulator	1		-5.19234	NA	-0.036655	0.99943	5.15569	0.630708		1284	22	20935
	FQ312003	716982	+	calf7_71-75	ybeQ	conserved hypothetical protein	6		-3.56562	NA	0.572457	0.999196	4.13808	0.629009		1871	99	46532
	FQ312003	717017	+	calf7_86-90	ybeQ	conserved hypothetical protein	6		-1.24679	NA	-1.49963	0.999196	-0.25284	0.988246		2000	528	11829
	FQ312003	717156	+	calf3_6-10	ybeQ	conserved hypothetical protein	6		-6.88662	NA	-0.855347	0.999196	6.03128	0.397161		3022	16	27935
	FQ312003	717261	+	calf7_86-90	ybeQ	conserved hypothetical protein	6		-5.0198	NA	-2.37954	0.999196	2.64026	0.977971		1450	28	4660
	FQ312003	717334	+	calf6_81-85	ybeQ	conserved hypothetical protein	6		-4.94552	NA	-1.84247	0.999196	3.10305	0.953327		2115	43	9863
	FQ312003	717340	+	calf7_71-75	ybeQ	conserved hypothetical protein	6		-8.87984	NA	-1.22311	0.999196	7.65673	0.433648		1504	2	10774
	FQ312003	718014	+	calf3_6-10	ybeR	conserved hypothetical protein	2		-8.79488	NA	-1.75001	0.999196	7.04487	0.570114		1418	2	7050
	FQ312003	718294	-	calf3_51-55	ybeR	conserved hypothetical protein	2		1.33379	0.778906	0.980669	0.999196	-0.353126	0.980307		1868	2950	61652
	FQ312003	718470	-	calf6_81-85	ybeS	hypothetical membrane protein	5		-1.21355	0.809462	1.63572	0.999196	2.84927	0.757366		2121	573	110230
	FQ312003	718681	+	calf5_61-65	ybeS	hypothetical membrane protein	5		-0.301109	NA	-0.322762	0.999196	-0.0216533	0.998572		1648	838	22037
	FQ312003	719009	+	calf6_76-80	ybeS	hypothetical membrane protein	5		1.04995	0.807733	1.30162	0.999196	0.251676	0.985247		1521	1973	62707
	FQ312003	719603	-	calf1_21-25	ybeS	hypothetical membrane protein	5		-1.33207	NA	-1.86437	0.999196	-0.532295	0.982085		1298	323	5962
	FQ312003	719650	+	calf4_26-30	ybeS	hypothetical membrane protein	5		-0.146039	NA	0.660254	0.999196	0.806293	0.977971		1065	603	28149
	FQ312003	721145	-	calf1_21-25	ybeV	CDS	1		0.0373534	NA	0.00346429	0.999538	-0.0338891	0.997777		829	533	13898
	FQ312003	722404	+	calf6_36-40	hscC	chaperone heat shock protein	3		-2.03349	NA	-3.68569	0.999196	-1.6522	0.977971		1882	288	2446
	FQ312003	722537	-	calf5_61-65	hscC	chaperone heat shock protein	3		-0.286093	NA	0.918103	0.999196	1.2042	0.977971		1339	688	42317
	FQ312003	723317	+	calf7_71-75	hscC	chaperone heat shock protein	3		-2.46335	0.778906	-0.0816675	0.999196	2.38168	0.903563		3257	370	51474
	FQ312003	723857	+	calf6_81-85	SL1344_0649	hypothetical conserved hypothetical protein	2		-7.21807	NA	-1.79777	0.999196	5.4203	0.749453		1426	6	6859
	FQ312003	724034	-	calf6_81-85	SL1344_0649	hypothetical conserved hypothetical protein	2		1.12722	0.778906	0.752485	0.999196	-0.374731	0.979322		2556	3498	72018
	FQ312003	725176	+	calf6_36-40	rihA	probable nucleoside hydrolase	2		0.635411	NA	0.00095423	0.999775	-0.634457	0.977971		1120	1090	18744
	FQ312003	725190	+	calf6_16-20	rihA	probable nucleoside hydrolase	2		-1.07232	NA	0.366988	0.999196	1.43931	0.977971		1601	477	34532
	FQ312003	726301	+	calf5_56-60	gltL	glutamate/aspartate transport ATP-binding protein GltL	1		-3.90911	NA	-2.30937	0.999196	1.59974	0.977971		2374	99	8010
	FQ312003	727909	+	calf3_1-5	gltJ	glutamate/aspartate transport system permease protein GltJ	1		-0.207955	0.965258	0.967579	0.999196	1.17553	0.977971		1674	908	54750
	FQ312003	731486	-	calf5_56-60	ybeX	haemolysin-related protein	2		-7.14758	NA	-3.52658	0.999196	3.621	0.966292		2037	9	2956
	FQ312003	731680	-	calf5_56-60	ybeX	haemolysin-related protein	2		-5.91772	NA	-4.36505	0.999196	1.55267	0.977971		1544	16	1253
	FQ312003	732953	+	calf7_86-90	phoL	PhoH-like ATP-binding protein	2		-11.367	NA	-16.1053	0.224455	-4.73837	NA		776	0	0
	FQ312003	732971	-	calf6_81-85	phoL	PhoH-like ATP-binding protein	2		-4.90176	NA	-8.197	0.210086	-3.29523	0.977971		2720	57	155
	FQ312003	734556	+	calf6_41-45	miaB	MiaB protein (hypothetical tRNA-thiotransferase (or tRNA-methylthiotransferase))	2		0.29495	NA	1.64867	0.999196	1.35373	NA		255	196	13372
	FQ312003	734828	-	calf6_76-80	miaB	MiaB protein (hypothetical tRNA-thiotransferase (or tRNA-methylthiotransferase))	2		-5.57513	NA	0.0714543	NA	5.64658	NA		14	0	246
	FQ312003	738149	-	calf5_61-65	22bp upstream of tRNA	tRNA-Met			-4.71608	NA	-16.755	0.0658783	-12.0389	NA		1217	29	0
	FQ312003	739242	-	calf1_11-15	asnB	asparagine synthetase B	1		1.83828	0.778906	1.13983	0.999196	-0.698449	0.977971		1265	2834	46620
	FQ312003	740478	-	calf1_11-15	nagD	NagD protein	1		1.80794	0.778906	1.1423	0.999196	-0.665638	0.977971		1301	2854	48029
	FQ312003	741139	+	calf1_11-15	nagC	N-acetylglucosamine repressor	1		-0.0773788	NA	-1.26827	0.999196	-1.19089	0.977971		1482	880	10290
	FQ312003	742776	-	calf5_61-65	nagA	N-acetylglucosamine-6-phosphate deacetylase	3		-9.4015	NA	-16.5825	0.109309	-7.18102	NA		1080	1	0
	FQ312003	742797	-	calf6_41-45	nagA	N-acetylglucosamine-6-phosphate deacetylase	3		-10.9765	NA	-15.7149	NA	-4.73837	NA		592	0	0
	FQ312003	742993	-	calf1_11-15	nagA	N-acetylglucosamine-6-phosphate deacetylase	3		-4.35262	NA	-9.09099	NA	-4.73837	NA		6	0	0
	FQ312003	744136	-	calf5_61-65	nagB	glucosamine-6-phosphate deaminase	1		-12.4369	NA	-17.1753	0.112169	-4.73839	0.977971		1629	0	0
	FQ312003	745302	+	calf2_31-35	nagE	pts system, N-acetylglucosamine-specific IIABC component	6		2.24258	0.778906	1.62634	0.999196	-0.616243	0.977971		970	2876	50085
	FQ312003	745336	-	calf5_56-60	nagE	pts system, N-acetylglucosamine-specific IIABC component	6		-2.09709	NA	-2.76267	0.999196	-0.665584	0.981245		1120	164	2760
	FQ312003	745674	+	calf3_46-50	nagE	pts system, N-acetylglucosamine-specific IIABC component	6		-0.18067	NA	-1.95027	0.999196	-1.7696	0.977971		1791	990	7751
	FQ312003	746083	+	calf6_36-40	nagE	pts system, N-acetylglucosamine-specific IIABC component	6		2.11009	0.778906	0.831601	0.999196	-1.27849	0.977971		857	2318	25508
	FQ312003	746432	+	calf6_16-20	nagE	pts system, N-acetylglucosamine-specific IIABC component	6		0.753834	0.848552	1.357	0.999196	0.603167	0.977971		2054	2170	87995
	FQ312003	746547	-	calf1_11-15	nagE	pts system, N-acetylglucosamine-specific IIABC component	6		0.495956	NA	-0.327875	0.999196	-0.823831	0.977971		1580	1396	21053
	FQ312003	748500	+	calf3_51-55	1bp upstream of glnS	glutaminyl-tRNA synthetase			-0.373997	NA	1.33836	0.999196	1.71235	0.977971		1208	584	51087
	FQ312003	749190	-	calf2_31-35	ybfM	hypothetical outer membrane protein	3		-1.3736	NA	-0.735022	0.999196	0.638574	0.980307		852	206	8561
	FQ312003	749442	-	calf6_81-85	ybfM	hypothetical outer membrane protein	3		-12.1537	NA	0.795022	0.999196	12.9487	0.089693		1338	0	38824
	FQ312003	749660	+	calf6_16-20	ybfM	hypothetical outer membrane protein	3		-8.32018	NA	-3.37219	0.999196	4.94798	0.805351		2551	5	4120
	FQ312003	752161	-	calf3_1-5	SL1344_0672	citrate utilization protein B	2		-0.179495	0.972005	0.697181	0.999196	0.876676	0.977971		1522	842	41271
	FQ312003	753201	+	calf6_76-80	SL1344_0672	citrate utilization protein B	2		1.13697	0.781045	0.71773	0.999196	-0.419238	0.978142		1858	2560	51105
	FQ312003	753291	-	calf6_36-40	SL1344_0673	conserved hypothetical protein	1		1.30927	0.778906	0.956557	0.999196	-0.352716	0.982085		1321	2051	42876
	FQ312003	754836	-	calf6_76-80	SL1344_0674	lysR-family transcriptional regulator	1		1.76668	0.778906	0.570354	0.999196	-1.19632	0.977971		1479	3153	36730
	FQ312003	756339	-	calf1_11-15	82bp upstream of fur	ferric uptake regulation protein			-9.31138	NA	-17.4924	0.0474616	-8.18102	0.800273		2029	2	0
	FQ312003	756577	-	calf5_56-60	fldA	flavodoxin 1	1		-0.767038	NA	-2.43519	0.999196	-1.66815	0.977971		1733	638	5359
	FQ312003	757180	-	calf7_71-75	111bp upstream of fldA	flavodoxin 1			1.8359	0.778906	0.736707	0.999196	-1.0992	0.977971		1403	3138	39101
	FQ312003	757786	-	calf7_86-90	ybfF	hypothetical esterase/lipase YbfF	1		2.43922	0.778906	0.966684	0.999196	-1.47254	0.977971		955	3245	31215
	FQ312003	759052	-	calf2_31-35	seqA	seqA protein	1		-7.77833	NA	-6.84441	NA	0.93392	NA		701	2	102
	FQ312003	759317	+	calf6_36-40	pgm	phosphoglucomutase	4		0.899161	NA	1.54243	NA	0.643265	NA		95	111	4628
	FQ312003	759690	+	calf7_71-75	pgm	phosphoglucomutase	4		-3.42102	NA	-2.5687	0.999196	0.852322	NA		701	41	1976
	FQ312003	760335	-	calf6_16-20	pgm	phosphoglucomutase	4		-0.750167	NA	-2.47144	NA	-1.72128	NA		196	73	591
	FQ312003	760692	+	calf4_26-30	pgm	phosphoglucomutase	4		-12.3611	NA	-1.84832	0.999196	10.5128	0.362686		1545	0	7175
	FQ312003	761514	+	calf7_71-75	potE	putrescine-ornithine antiporter	5		0.158476	0.973719	1.43551	0.999196	1.27704	0.977971		1483	1037	67086
	FQ312003	761739	-	calf7_86-90	potE	putrescine-ornithine antiporter	5		1.12772	NA	-0.891033	0.999196	-2.01875	0.97337		1252	1714	11291
	FQ312003	762218	+	calf6_36-40	potE	putrescine-ornithine antiporter	5		1.08503	0.809751	0.059234	0.999196	-1.02579	0.977971		1574	2092	27428
	FQ312003	762283	-	calf5_61-65	potE	putrescine-ornithine antiporter	5		1.52329	0.778906	1.54167	0.999196	0.0183755	0.998622		1336	2406	65051
	FQ312003	762662	+	calf2_31-35	potE	putrescine-ornithine antiporter	5		1.78637	0.778906	0.382723	0.999196	-1.40364	0.977971		1930	4171	42085
	FQ312003	763175	-	calf3_51-55	speF	ornithine decarboxylase, inducible (ec 4.1.1.17)	1		2.6878	0.778906	0.663993	0.999196	-2.02381	0.914046		1683	6794	44599
	FQ312003	765759	-	calf3_1-5	kdpE	KDP operon transcriptional regulatory protein	3		-0.256431	NA	0.787732	0.999196	1.04416	0.977971		1470	771	42443
	FQ312003	765888	+	calf5_61-65	kdpE	KDP operon transcriptional regulatory protein	3		-12.0772	NA	-2.73604	0.999196	9.34114	0.574688		1269	0	3185
	FQ312003	765998	-	calf1_11-15	kdpE	KDP operon transcriptional regulatory protein	3		1.37856	0.778906	0.699493	0.999196	-0.679066	0.977971		1345	2191	36530
	FQ312003	766585	+	calf6_36-40	kdpD	sensor protein KdpD	4		0.590122	NA	0.195368	0.999196	-0.394754	0.982308		1020	962	19533
	FQ312003	768026	+	calf6_81-85	kdpD	sensor protein KdpD	4		-1.23448	NA	-0.626854	0.999196	0.607622	0.978408		1322	352	14318
	FQ312003	768350	-	calf6_36-40	kdpD	sensor protein KdpD	4		-1.00893	NA	-0.809721	0.999196	0.199204	0.989301		1166	363	11125
	FQ312003	768933	+	calf7_71-75	kdpD	sensor protein KdpD	4		-0.883517	NA	1.27234	0.999196	2.15586	0.977971		692	235	27956
	FQ312003	769413	+	calf6_41-45	kdpC	potassium-transporting ATPase C chain	2		1.13513	0.841496	3.04697	0.999196	1.91185	0.977971		468	644	64690
	FQ312003	769515	-	calf7_71-75	kdpC	potassium-transporting ATPase C chain	2		1.26585	NA	0.821948	0.999196	-0.443906	0.980307		912	1374	26964
	FQ312003	770060	+	calf5_56-60	kdpB	potassium-transporting ATPase B chain	3		1.36169	0.778906	-0.540089	0.999196	-1.90178	0.959268		1731	2787	19910
	FQ312003	770446	-	calf3_51-55	kdpB	potassium-transporting ATPase B chain	3		0.568392	0.905316	1.60866	0.999196	1.04027	0.977971		1367	1270	69724
	FQ312003	770692	+	calf3_46-50	kdpB	potassium-transporting ATPase B chain	3		-0.27239	NA	0.040118	0.99943	0.312508	0.983437		1656	859	28477
	FQ312003	773464	+	calf5_56-60	kdpF	conserved sORF	2		-1.6002	NA	-0.694188	0.999196	0.906011	0.977971		2168	448	22410
	FQ312003	773534	+	calf6_16-20	kdpF	conserved sORF	2		0.117932	0.976215	0.629722	0.999196	0.51179	0.977971		2018	1372	52221
	FQ312003	775986	-	calf6_41-45	ybgH	PTR2-family transport protein	2		2.10856	NA	2.18966	0.999196	0.0811009	0.99543		416	1124	31740
	FQ312003	776555	-	calf3_51-55	ybgH	PTR2-family transport protein	2		1.02365	0.808157	1.04642	0.999196	0.022766	0.997777		1611	2052	55649
	FQ312003	778046	+	calf3_6-10	ybgI	conserved hypothetical protein	1		0.227275	NA	1.46647	0.999196	1.23919	0.977971		859	630	39701
	FQ312003	778416	-	calf5_56-60	ybgJ	conserved hypothetical protein	2		-6.63669	NA	-1.09791	0.999196	5.53878	0.608133		1906	12	14892
	FQ312003	778538	+	calf5_56-60	ybgJ	conserved hypothetical protein	2		-2.47319	NA	-1.03997	0.999196	1.43322	0.977971		1489	168	12111
	FQ312003	779196	-	calf3_1-5	ybgK	conserved hypothetical protein	1		-0.500013	NA	1.17237	0.999196	1.67239	0.977971		1237	548	46628
	FQ312003	780811	-	calf6_76-80	287bp upstream of ybgL	conserved hypothetical protein			-12.1909	NA	-1.21244	0.999196	10.9784	0.310262		1373	0	9908
	FQ312003	781156	+	calf6_41-45	fimB	hypothetical type 1 fimbriae regulatory protein	2		-5.7677	NA	-2.70603	NA	3.06167	NA		16	0	41
	FQ312003	781603	+	calf6_81-85	fimB	hypothetical type 1 fimbriae regulatory protein	2		-10.8547	0.143041	-0.156042	0.999196	10.6986	0.0817431		2956	1	44367
	FQ312003	782523	+	calf5_61-65	SL1344_0699	hypothetical transport protein	3		2.11447	0.778906	1.70696	0.999196	-0.407519	0.980307		906	2458	49469
	FQ312003	782784	-	calf1_21-25	SL1344_0699	hypothetical transport protein	3		-6.63097	NA	-8.43084	0.414685	-1.79987	0.977971		1424	9	69
	FQ312003	783099	+	calf3_6-10	SL1344_0699	hypothetical transport protein	3		-1.61028	NA	0.304001	0.999196	1.91428	0.977971		1691	347	34915
	FQ312003	787984	+	calf3_6-10	SL1344_0705	ABC transporter domain protein	1		-4.51294	NA	-1.72035	0.999196	2.79259	NA		984	27	4994
	FQ312003	795234	+	calf7_86-90	90bp upstream of abrB	hypothetical membrane protein			1.3826	0.79701	-1.13142	0.999196	-2.51402	0.893415		1490	2434	11375
	FQ312003	795688	-	calf6_16-20	gltA	citrate synthase	2		-12.9771	NA	-6.74554	0.924301	6.23157	0.899704		2368	0	369
	FQ312003	796292	-	calf6_16-20	gltA	citrate synthase	2		-7.79553	NA	-8.07458	0.270907	-0.279055	0.990685		3192	9	198
	FQ312003	796901	-	calf6_41-45	SL1344_0713	hypothetical exported protein	1		1.30794	0.778906	1.58437	0.999196	0.276431	0.985043		1192	1849	59783
	FQ312003	797132	-	calf3_6-10	138bp upstream of SL1344_0713	hypothetical exported protein			-4.0676	NA	-2.8495	0.999196	1.2181	0.977971		1820	68	4223
	FQ312003	798675	-	calf5_61-65	sdhA	succinate dehydrogenase flavoprotein subunit	2		-5.1418	NA	-2.31806	0.999196	2.82374	NA		789	14	2646
	FQ312003	798795	-	calf6_76-80	sdhA	succinate dehydrogenase flavoprotein subunit	2		-0.806447	NA	-1.79733	0.999196	-0.990879	0.977971		924	331	4446
	FQ312003	799977	-	calf1_21-25	sdhB	succinate dehydrogenase iron-sulfur protein	2		-10.0386	NA	-14.777	NA	-4.73837	NA		309	0	0
	FQ312003	800497	-	calf7_71-75	sdhB	succinate dehydrogenase iron-sulfur protein	2		-4.07571	NA	-3.92884	0.999196	0.146869	NA		969	36	1064
	FQ312003	805271	-	calf3_6-10	91bp upstream of sucB	dihydrolipoamide succinyltransferase component (E2)			-1.94626	NA	-1.29953	0.999196	0.646729	0.978142		1790	291	12162
	FQ312003	805400	+	calf2_31-35	sucC	succinyl-CoA synthetase beta chain	5		-1.19299	NA	-2.14974	0.999196	-0.956744	0.977971		1259	345	4745
	FQ312003	805795	+	calf3_46-50	sucC	succinyl-CoA synthetase beta chain	5		-6.88943	NA	-15.6553	NA	-8.76591	NA		568	3	0
	FQ312003	805901	+	calf6_41-45	sucC	succinyl-CoA synthetase beta chain	5		-1.46105	NA	0.623512	0.999196	2.08456	0.977971		624	142	16078
	FQ312003	805935	-	calf4_26-30	sucC	succinyl-CoA synthetase beta chain	5		-12.0121	NA	-1.5019	0.999196	10.5102	0.395006		1213	0	7162
	FQ312003	806075	-	calf5_61-65	sucC	succinyl-CoA synthetase beta chain	5		-2.20508	NA	-0.674841	0.999196	1.53024	0.977971		920	125	9638
	FQ312003	806974	+	calf3_1-5	sucD	succinyl-CoA synthetase alpha chain	1		-4.15097	NA	-2.29843	0.999196	1.85254	0.977971		1191	42	4049
	FQ312003	807417	+	calf1_21-25	RybD	small RNA; experimentally verified	1		0.704871	0.873306	0.515221	0.999196	-0.18965	0.988246		1508	1540	36046
	FQ312003	808264	-	calf7_71-75	835bp upstream of RybD	small RNA; experimentally verified			-4.35274	NA	-3.32665	NA	1.0261	NA		6	0	10
	FQ312003	810223	+	calf7_71-75	cydA	cytochrome d ubiquinol oxidase subunit I	1		-8.01596	NA	-16.7819	0.0818631	-8.76596	NA		1240	3	0
	FQ312003	811982	+	calf4_26-30	ybgE	hypothetical membrane protein	1		-12.307	NA	0.812803	0.999196	13.1198	0.0777264		1488	0	43712
	FQ312003	813479	+	calf7_71-75	tolQ	TolQ protein	1		-7.74423	NA	-13.0676	0.139244	-5.32338	NA		1027	3	2
	FQ312003	813962	+	calf3_51-55	tolR	tolR protein	1		2.67063	0.778906	1.24144	0.999196	-1.42919	0.977971		1466	5848	57970
	FQ312003	814897	+	calf5_61-65	tolA	tolA protein	2		-8.54371	NA	-15.7247	NA	-7.18099	NA		596	1	0
	FQ312003	815041	+	calf2_31-35	tolA	tolA protein	2		-9.82788	NA	-14.5663	NA	-4.73837	NA		267	0	0
	FQ312003	815732	-	calf5_66-70	tolB	tolB protein precursor	2		-12.208	NA	-16.9464	0.140373	-4.73838	0.977971		1390	0	0
	FQ312003	816086	-	calf1_21-25	tolB	tolB protein precursor	2		-11.2244	NA	-15.9628	NA	-4.73837	NA		703	0	0
	FQ312003	816836	+	calf3_51-55	pal	peptidoglycan-associated lipoprotein precursor	1		-9.06947	NA	-16.2505	0.148507	-7.18101	NA		858	1	0
	FQ312003	817341	+	calf6_36-40	ybgF	hypothetical exported protein	2		0.468867	NA	-0.834863	0.999196	-1.30373	0.977971		1663	1442	15593
	FQ312003	817352	+	calf7_86-90	ybgF	hypothetical exported protein	2		1.69541	0.778906	-0.126425	0.999196	-1.82184	0.97337		1375	2790	21067
	FQ312003	820021	+	calf6_41-45	nadA	quinolinate synthetase A protein	3		1.7458	0.778906	2.67797	0.999196	0.932173	0.977971		573	1204	61329
	FQ312003	820080	+	calf6_36-40	nadA	quinolinate synthetase A protein	3		1.4386	0.778906	0.507465	0.999196	-0.931131	0.977971		1120	1902	26628
	FQ312003	820459	+	calf6_41-45	nadA	quinolinate synthetase A protein	3		1.75354	0.778906	2.16556	0.999196	0.412025	0.980307		791	1671	59352
	FQ312003	820957	-	calf5_61-65	pnuC	pnuC protein	1		0.527639	0.90602	1.18682	0.999196	0.659179	0.977971		1611	1455	61337
	FQ312003	822751	+	calf3_46-50	43bp upstream of ybgS	hypothetical exported protein			-1.45972	NA	-1.16432	0.999196	0.295406	0.98789		1541	351	11499
	FQ312003	824038	+	calf1_21-25	aroG	phospho-2-dehydro-3-deoxyheptonate aldolase (DAHP synthetase) phenylalanine repressible	1		-0.496311	NA	-0.869968	0.999196	-0.373658	0.983437		1477	656	13516
	FQ312003	824538	+	calf5_61-65	SL1344_0738	hypothetical hydro-lyase	1		-9.49762	NA	-1.418	0.999196	8.07962	0.503472		1154	1	7222
	FQ312003	824988	+	calf7_86-90	SL1344_0739	hypothetical hydro-lyase	1		-11.7676	NA	-6.04111	0.999196	5.72645	NA		1024	0	260
	FQ312003	833964	+	calf5_61-65	SL1344_0747	ABC transporter permease (FecCD_family)	1		2.29409	0.778906	1.87093	0.999196	-0.423163	0.980307		880	2704	53833
	FQ312003	834761	-	calf6_81-85	SL1344_0748	ABC transporter ATP-binding protein	2		1.18565	0.778906	0.445803	0.999196	-0.739846	0.977971		1816	2588	41369
	FQ312003	834791	-	calf3_46-50	SL1344_0748	ABC transporter ATP-binding protein	2		-0.461731	NA	-1.10665	0.999196	-0.64492	0.978142		1708	777	13265
	FQ312003	836197	+	calf1_21-25	gpmA	phosphoglycerate mutase 1	1		-1.17118	NA	-2.20801	0.999196	-1.03683	0.977971		1312	365	4749
	FQ312003	836531	+	calf3_1-5	162bp upstream of gpmA	phosphoglycerate mutase 1			0.480839	0.918352	0.187286	0.999196	-0.293553	0.983437		1695	1482	32278
	FQ312003	836903	-	calf1_21-25	galM	aldose 1-epimerase (mutarotase)	2		0.678978	NA	0.145666	0.999196	-0.533312	0.978142		1310	1314	24237
	FQ312003	837607	+	calf6_81-85	galM	aldose 1-epimerase (mutarotase)	2		0.994274	0.810198	-0.183808	0.999196	-1.17808	0.977971		2330	2908	34307
	FQ312003	838095	-	calf4_26-30	galK	galactokinase	2		0.338987	NA	0.185463	0.999196	-0.153524	0.991082		636	504	12096
	FQ312003	838651	+	calf5_56-60	galK	galactokinase	2		-2.40091	NA	-3.98749	0.999196	-1.58658	0.977971		1509	179	1591
	FQ312003	839474	-	calf6_76-80	galT	galactose-1-phosphate uridylyltransferase	1		0.828233	NA	-0.499455	0.999196	-1.32769	0.977971		1139	1267	13475
	FQ312003	839996	+	calf7_71-75	galE	UDP-glucose 4-epimerase	1		-4.25549	NA	-2.31227	0.999196	1.94321	0.977971		1250	41	4209
	FQ312003	840904	-	calf5_56-60	53bp upstream of galE	UDP-glucose 4-epimerase			-12.8866	NA	-6.33702	0.997061	6.54958	0.871163		2224	0	460
	FQ312003	841067	-	calf4_26-30	216bp upstream of galE	UDP-glucose 4-epimerase			0.587931	0.909351	1.49111	0.999196	0.90318	0.977971		995	937	46779
	FQ312003	841189	+	calf3_6-10	SL1344_0754	hypothetical membrane protein	1		-2.32528	NA	2.01831	NA	4.34359	NA		48	6	3252
	FQ312003	842554	+	calf3_6-10	modF	hypothetical molybdenum transport ATP-binding protein ModF (photorepair protein PhrA)	2		-6.18951	NA	-0.866844	0.999196	5.32267	0.640512		1631	14	14957
	FQ312003	843461	+	calf6_16-20	modF	hypothetical molybdenum transport ATP-binding protein ModF (photorepair protein PhrA)	2		-0.758004	NA	-0.0845375	0.999196	0.673467	0.977971		1571	582	24779
	FQ312003	843843	-	calf6_16-20	modE	hypothetical molybdenum transport protein ModE	1		0.196999	0.965258	1.12421	0.999196	0.927207	0.977971		1760	1264	64164
	FQ312003	845506	-	calf3_46-50	modA	molybdate-binding periplasmic protein precursor	1		0.381794	NA	-2.69583	0.999196	-3.07762	0.878298		1459	1191	3766
	FQ312003	848955	-	calf3_46-50	ybhE	conserved hypothetical protein	2		-2.50488	NA	-17.1616	0.0337275	-14.6567	0.126405		1613	178	0
	FQ312003	849166	+	calf6_76-80	ybhE	conserved hypothetical protein	2		-0.804978	NA	-0.726346	0.999196	0.0786312	NA		396	142	4003
	FQ312003	849641	-	calf4_26-30	ybhC	possible pectinesterase precursor	5		2.57432	0.778906	1.01022	0.999196	-1.5641	0.977971		1769	6601	59593
	FQ312003	849728	-	calf3_46-50	ybhC	possible pectinesterase precursor	5		1.39596	0.892862	-17.3525	0.0113856	-18.7485	0.00626022		1841	3035	0
	FQ312003	850074	+	calf6_16-20	ybhC	possible pectinesterase precursor	5		0.136142	0.973719	0.456342	0.999196	0.3202	0.981683		2334	1607	53559
	FQ312003	850540	-	calf1_21-25	ybhC	possible pectinesterase precursor	5		-1.23484	NA	-1.50648	0.999196	-0.271642	0.988923		1127	300	6634
	FQ312003	850786	-	calf6_16-20	ybhC	possible pectinesterase precursor	5		0.687223	0.877476	1.46425	0.999196	0.777022	0.977971		1363	1375	62898
	FQ312003	851827	+	calf6_76-80	hutI	imidazolonepropionase	1		2.4169	0.778906	1.67538	0.999196	-0.741518	0.977971		1504	5032	80343
	FQ312003	852331	+	calf7_71-75	hutG	formiminoglutamase	3		2.65556	0.778906	2.79264	0.874692	0.137079	0.990685		802	3166	92940
	FQ312003	852813	+	calf6_16-20	hutG	formiminoglutamase	3		1.18903	0.79279	1.1979	0.999196	0.00886908	0.999524		1230	1757	47192
	FQ312003	853212	-	calf5_66-70	hutG	formiminoglutamase	3		1.24147	0.800203	1.09868	0.999196	-0.142788	0.990685		964	1428	34528
	FQ312003	853439	-	calf6_81-85	hutC	histidine utilization repressor	2		1.32108	0.778906	1.50154	0.999196	0.180459	0.988246		1652	2586	78231
	FQ312003	853440	+	calf6_76-80	hutC	histidine utilization repressor	2		1.36143	0.778906	1.2364	0.999196	-0.125025	0.989546		1863	2999	73412
	FQ312003	854908	+	calf7_71-75	hutU	urocanate hydratase	1		2.41914	0.778906	2.81934	0.831439	0.400201	0.980307		889	2979	104947
	FQ312003	856041	+	calf5_56-60	hutH	histidine ammonia-lyase	2		-0.132246	0.974961	-0.312877	0.999196	-0.180631	0.988353		2052	1173	27628
	FQ312003	856556	-	calf5_66-70	hutH	histidine ammonia-lyase	2		0.268727	NA	-0.777244	0.999196	-1.04597	0.977971		1358	1025	13252
	FQ312003	857886	+	calf3_51-55	ybhB	conserved hypothetical protein	1		1.7387	0.778906	1.70209	0.999196	-0.0366103	0.996569		1089	2277	59261
	FQ312003	858524	+	calf3_51-55	bioA	adenosylmethionine-8-amino-7-oxononanoate aminotransferase	1		1.89831	0.778906	0.598595	0.999196	-1.29972	0.977971		1073	2506	27174
	FQ312003	859551	-	calf5_66-70	bioB	biotin synthetase	3		0.293288	0.946222	-0.336896	0.999196	-0.630183	0.977971		2338	1795	30959
	FQ312003	860013	-	calf3_1-5	bioB	biotin synthetase	3		0.35288	0.936652	0.349913	0.999196	-0.00296666	0.999524		1576	1261	33593
	FQ312003	860322	-	calf2_31-35	bioB	biotin synthetase	3		2.47158	0.778906	1.43397	0.999196	-1.03761	0.977971		1099	3819	49662
	FQ312003	862659	-	calf4_26-30	bioDa	dethiobiotin synthetase	1		-2.81824	NA	1.61989	0.999196	4.43812	0.600167		1092	97	56132
	FQ312003	863273	+	calf3_46-50	236bp upstream of bioDa	dethiobiotin synthetase			-0.584336	NA	-16.4412	0.048562	-15.8569	0.0875887		979	409	0
	FQ312003	864590	+	calf6_81-85	uvrB	excision nuclease ABC subunit B	3		1.82383	0.778906	0.613687	0.999196	-1.21014	0.977971		1523	3378	38976
	FQ312003	864654	-	calf7_71-75	uvrB	excision nuclease ABC subunit B	3		1.72342	0.778906	2.22558	0.999196	0.502167	0.978921		726	1502	56789
	FQ312003	865343	+	calf3_46-50	uvrB	excision nuclease ABC subunit B	3		1.50957	NA	-16.8845	0.0141561	-18.3941	0.00826514		1331	2374	0
	FQ312003	865771	+	calf3_1-5	62bp upstream of uvrB	excision nuclease ABC subunit B			0.887448	NA	1.04021	0.999196	0.152759	0.990282		912	1057	31368
	FQ312003	866572	-	calf6_81-85	slrP	Type III secretion system effector protein, leucine rich repeat-Acts as a ubiquitin ligase for thioredoxin. Also targets the ERdj3 chaperone of mammalian cells	7		-8.19868	NA	-2.61228	0.999196	5.5864	0.781987		1407	3	3848
	FQ312003	866574	+	calf6_76-80	slrP	Type III secretion system effector protein, leucine rich repeat-Acts as a ubiquitin ligase for thioredoxin. Also targets the ERdj3 chaperone of mammalian cells	7		-8.68632	NA	-5.02803	NA	3.65829	NA		121	0	62
	FQ312003	866948	-	calf5_56-60	slrP	Type III secretion system effector protein, leucine rich repeat-Acts as a ubiquitin ligase for thioredoxin. Also targets the ERdj3 chaperone of mammalian cells	7		0.431236	NA	-3.25512	NA	-3.68636	NA		161	136	282
	FQ312003	867078	-	calf5_56-60	slrP	Type III secretion system effector protein, leucine rich repeat-Acts as a ubiquitin ligase for thioredoxin. Also targets the ERdj3 chaperone of mammalian cells	7		0.456561	0.931093	-1.99618	0.999196	-2.45275	0.897038		2310	1986	9684
	FQ312003	867398	+	calf7_71-75	slrP	Type III secretion system effector protein, leucine rich repeat-Acts as a ubiquitin ligase for thioredoxin. Also targets the ERdj3 chaperone of mammalian cells	7		-9.02742	NA	-1.65547	0.999196	7.37194	0.474415		1666	2	8844
	FQ312003	867411	-	calf4_26-30	slrP	Type III secretion system effector protein, leucine rich repeat-Acts as a ubiquitin ligase for thioredoxin. Also targets the ERdj3 chaperone of mammalian cells	7		-0.49301	NA	-0.486626	0.999196	0.00638461	0.999524		1395	621	16651
	FQ312003	867899	+	calf1_11-15	slrP	Type III secretion system effector protein, leucine rich repeat-Acts as a ubiquitin ligase for thioredoxin. Also targets the ERdj3 chaperone of mammalian cells	7		0.787099	0.868449	-0.540494	0.999196	-1.32759	0.977971		1652	1786	18996
	FQ312003	869475	-	calf3_51-55	ybhK	conserved hypothetical protein	1		-4.41404	NA	0.848901	0.999196	5.26294	0.533203		1191	35	35876
	FQ312003	869966	+	calf6_81-85	moaA	molybdenum cofactor biosynthesis protein A	3		2.76736	0.778906	0.604125	0.999196	-2.16323	0.884645		2627	11206	66785
	FQ312003	870376	-	calf6_41-45	moaA	molybdenum cofactor biosynthesis protein A	3		0.556977	NA	-0.25386	0.999196	-0.810836	0.977971		1073	989	15050
	FQ312003	870842	+	calf3_51-55	moaA	molybdenum cofactor biosynthesis protein A	3		2.36423	0.778906	0.563247	0.999196	-1.80099	0.975758		1147	3700	28345
	FQ312003	872276	-	calf7_86-90	moaE	molybdopterin converting factor, subunit 2	2		2.6281	0.778906	0.964591	0.999196	-1.66351	0.977971		899	3482	29342
	FQ312003	872423	+	calf6_41-45	moaE	molybdopterin converting factor, subunit 2	2		1.32346	NA	0.449893	0.999196	-0.873565	0.977971		780	1223	17819
	FQ312003	873163	+	calf5_56-60	ybhL	hypothetical membrane protein	2		0.251288	NA	-0.90553	0.999196	-1.15682	0.977971		1518	1132	13553
	FQ312003	873205	+	calf6_41-45	ybhL	hypothetical membrane protein	2		2.08041	0.778906	2.14366	0.999196	0.0632539	0.99543		1062	2814	78486
	FQ312003	875040	+	calf6_81-85	SL1344_0786	hypothetical inner membrane protein	5		-9.85561	NA	-4.75493	0.999196	5.10068	0.848586		2958	2	1832
	FQ312003	875146	+	calf7_86-90	SL1344_0786	hypothetical inner membrane protein	5		-9.61271	NA	-10.0293	0.33224	-0.416573	NA		1250	1	20
	FQ312003	875229	-	calf6_16-20	SL1344_0786	hypothetical inner membrane protein	5		-4.42193	NA	-1.94506	0.999196	2.47687	0.977971		2703	79	11740
	FQ312003	875231	-	calf3_1-5	SL1344_0786	hypothetical inner membrane protein	5		-5.58786	NA	-1.17685	0.999196	4.41101	0.781987		1689	22	12494
	FQ312003	875248	-	calf5_61-65	SL1344_0786	hypothetical inner membrane protein	5		-2.81635	NA	0.389252	0.999196	3.20561	0.826732		1619	144	35463
	FQ312003	876145	-	calf6_41-45	ybhN	hypothetical membrane protein	1		1.72617	0.778906	2.0343	0.999196	0.308126	0.984725		769	1594	52683
	FQ312003	877609	-	calf1_11-15	ybhP	conserved hypothetical protein	1		1.47448	0.778906	0.432562	0.999196	-1.04192	0.977971		1220	2124	27538
	FQ312003	878654	+	calf3_1-5	ybhQ	hypothetical membrane protein	2		-0.0639278	0.989581	1.03329	0.999196	1.09721	0.977971		1560	935	53399
	FQ312003	878682	+	calf6_76-80	ybhQ	hypothetical membrane protein	2		0.255593	0.957617	-0.0524658	0.999196	-0.308059	0.983437		1829	1368	29497
	FQ312003	880266	+	calf6_76-80	ybhS	hypothetical inner membrane protein	4		-1.47816	NA	-1.18628	0.999196	0.291886	0.988246		1254	282	9216
	FQ312003	880705	+	calf3_51-55	ybhS	hypothetical inner membrane protein	4		-2.79824	NA	0.306937	0.999196	3.10518	0.906078		1188	107	24579
	FQ312003	880988	-	calf1_21-25	ybhS	hypothetical inner membrane protein	4		2.62981	0.778906	1.76496	0.999196	-0.864853	0.977971		1072	4157	60934
	FQ312003	881176	-	calf6_36-40	ybhS	hypothetical inner membrane protein	4		1.02187	0.829965	-0.806654	0.999196	-1.82852	0.975156		1624	2066	15528
	FQ312003	882621	+	calf6_81-85	ybhF	hypothetical ABC transporter ATP-binding protein	1		-0.95731	0.829332	1.08565	0.999196	2.04296	0.907853		2312	746	82065
	FQ312003	884358	+	calf5_61-65	ybiH	hypothetical tetR-family transcriptional regulator	2		1.44565	NA	0.571841	0.999196	-0.873814	0.977971		978	1669	24313
	FQ312003	884590	+	calf6_41-45	ybiH	hypothetical tetR-family transcriptional regulator	2		0.901736	0.847986	1.70708	0.999196	0.805343	0.977971		1079	1263	58920
	FQ312003	885004	-	calf2_31-35	rhlE	hypothetical ATP-dependent RNA helicase rhlE	1		1.98393	0.778906	1.55211	0.999196	-0.431823	0.980307		784	1943	38451
	FQ312003	886420	-	calf6_36-40	215bp upstream of rhlE	hypothetical ATP-dependent RNA helicase rhlE			1.12953	NA	-2.54119	0.999196	-3.67072	0.723459		1373	1882	3945
	FQ312003	888229	+	calf4_26-30	dinG	probable ATP-dependent helicase DinG	1		1.27915	0.781045	2.47748	0.974329	1.19833	0.977971		1266	1925	117921
	FQ312003	888862	-	calf5_61-65	ybiB	hypothetical glycosyltransferase	2		2.87939	0.778906	1.18117	0.999196	-1.69822	0.977971		1162	5357	44069
	FQ312003	889051	+	calf2_31-35	ybiB	hypothetical glycosyltransferase	2		1.91649	0.778906	1.57285	0.999196	-0.343639	0.983437		734	1736	36520
	FQ312003	889656	-	calf3_51-55	95bp upstream of ybiB	hypothetical glycosyltransferase			0.761819	0.858855	1.00114	0.999196	0.239324	0.986341		1540	1636	51553
	FQ312003	890236	+	calf7_71-75	259bp upstream of ybiJ	hypothetical exported protein			0.417804	NA	1.50586	0.999196	1.08805	0.977971		1012	847	48067
	FQ312003	890717	-	calf4_26-30	189bp upstream of ybiI	hypothetical Zinc-finger containing protein			-1.3757	NA	1.47392	0.999196	2.84961	0.860913		1226	296	56956
	FQ312003	890804	+	calf6_36-40	ybiN	conserved hypothetical protein	1		1.50518	0.778906	0.486979	0.999196	-1.0182	0.977971		1196	2127	28034
	FQ312003	892067	-	calf5_66-70	ybiO	hypothetical membrane protein	3		0.47328	0.924256	-1.42818	0.999196	-1.90146	0.96392		2411	2097	14984
	FQ312003	892553	-	calf3_51-55	ybiO	hypothetical membrane protein	3		0.654415	0.883427	0.301073	0.999196	-0.353342	0.982085		1441	1421	29693
	FQ312003	893341	-	calf7_86-90	ybiO	hypothetical membrane protein	3		1.8647	0.778906	0.29107	0.999196	-1.57363	0.977971		930	2122	19031
	FQ312003	894228	-	calf6_41-45	glnQ	glutamine transport ATP-binding protein GlnQ	1		1.29027	0.79701	2.12454	0.999196	0.834269	0.977971		836	1281	60970
	FQ312003	895471	-	calf3_6-10	90bp upstream of glnP	glutamine transport system permease protein GlnP			1.17389	0.778906	1.18196	0.999196	0.00806803	0.999524		1920	2714	72856
	FQ312003	895624	-	calf6_36-40	glnH	glutamine-binding periplasmic protein precursor	3		1.9099	0.778906	0.524794	0.999196	-1.38511	0.977971		1380	3249	33206
	FQ312003	895844	-	calf3_46-50	glnH	glutamine-binding periplasmic protein precursor	3		-0.154704	0.974178	1.61445	0.999196	1.76915	0.969093		1823	1026	93356
	FQ312003	896270	-	calf6_41-45	glnH	glutamine-binding periplasmic protein precursor	3		2.80619	0.778906	3.29885	0.874692	0.492661	0.980307		335	1468	55139
	FQ312003	896613	+	calf5_61-65	342bp upstream of glnH	glutamine-binding periplasmic protein precursor			1.82507	0.778906	1.61788	0.999196	-0.207193	0.987865		1487	3301	76331
	FQ312003	896852	-	calf5_56-60	dps	DNA protection during starvation protein	7		-3.90966	NA	-2.70947	0.999196	1.20019	0.977971		2207	92	5643
	FQ312003	896865	+	calf4_26-30	dps	DNA protection during starvation protein	7		-8.46223	NA	-1.12463	0.999196	7.33761	0.536754		1126	2	8636
	FQ312003	896916	-	calf1_11-15	dps	DNA protection during starvation protein	7		0.589247	NA	-0.578509	0.999196	-1.16776	0.977971		1567	1477	17550
	FQ312003	897021	+	calf3_51-55	dps	DNA protection during starvation protein	7		-7.39352	NA	-1.33633	0.999196	6.05719	0.640748		1342	5	8888
	FQ312003	897189	-	calf6_16-20	dps	DNA protection during starvation protein	7		-13.2183	NA	-9.24741	0.399764	3.9709	0.977971		2799	0	77
	FQ312003	897206	-	calf6_76-80	dps	DNA protection during starvation protein	7		-10.3182	NA	-0.620869	0.999196	9.69731	0.185752		2038	1	22163
	FQ312003	897243	-	calf7_86-90	dps	DNA protection during starvation protein	7		-9.79981	NA	-6.17203	0.984105	3.62778	0.977971		1423	1	330
	FQ312003	897852	-	calf7_86-90	ybiF	hypothetical membrane protein	3		2.27851	0.778906	0.863094	0.999196	-1.41541	0.977971		831	2526	25280
	FQ312003	898099	-	calf7_71-75	ybiF	hypothetical membrane protein	3		0.162868	NA	0.259636	0.999196	0.0967676	0.993069		1296	909	25949
	FQ312003	898213	-	calf3_46-50	ybiF	hypothetical membrane protein	3		1.36458	0.786453	-0.599006	0.999196	-1.96358	0.966292		1461	2357	16132
	FQ312003	899051	+	calf5_56-60	ompX	outer membrane protein x precursor	2		-6.8606	NA	-0.797339	0.999196	6.06326	0.460009		2226	12	21421
	FQ312003	899166	+	calf3_51-55	ompX	outer membrane protein x precursor	2		1.29903	0.784259	-0.829801	0.999196	-2.12883	0.90611		2042	3148	19214
	FQ312003	899601	-	calf5_56-60	ybiP	hypothetical membrane protein	4		-7.06256	NA	-0.560587	0.999196	6.50198	0.440613		1707	8	19356
	FQ312003	899849	+	calf3_46-50	ybiP	hypothetical membrane protein	4		-2.84672	0.778906	0.239608	0.999196	3.08633	0.744786		3215	280	63484
	FQ312003	900711	+	calf6_41-45	ybiP	hypothetical membrane protein	4		-0.434932	NA	1.84381	0.999196	2.27875	0.969721		725	336	43525
	FQ312003	900715	-	calf6_16-20	ybiP	hypothetical membrane protein	4		-0.0608245	0.990256	0.630322	0.999196	0.691146	0.977971		1540	925	39868
	FQ312003	902412	+	calf1_11-15	ybiR	hypothetical membrane protein	1		1.40929	0.778906	0.797486	0.999196	-0.611804	0.977971		1411	2348	41016
	FQ312003	904144	-	calf6_76-80	66bp upstream of ybiS	hypothetical exported protein			2.75389	0.778906	0.547419	0.999196	-2.20647	0.871163		2747	11609	67144
	FQ312003	904217	+	calf5_61-65	139bp upstream of ybiS	hypothetical exported protein			0.182116	0.966208	0.0987771	0.999196	-0.0833384	0.993045		2220	1578	39760
	FQ312003	905425	+	calf5_56-60	ybiT	ABC transporter ATP-binding protein	2		-0.786527	NA	-0.558193	0.999196	0.228334	0.988246		1930	701	21922
	FQ312003	905498	+	calf7_86-90	ybiT	ABC transporter ATP-binding protein	2		1.8604	0.778906	0.535474	0.999196	-1.32493	0.977971		1153	2623	27950
	FQ312003	905977	+	calf5_61-65	88bp upstream of ybiT	ABC transporter ATP-binding protein			1.07103	NA	0.429011	0.999196	-0.642015	0.977971		1113	1465	25061
	FQ312003	907590	-	calf6_76-80	ybiV(2)	conserved hypothetical protein	1		-0.648703	0.882886	0.207884	0.999196	0.856587	0.977971		2127	850	41087
	FQ312003	908679	+	calf5_56-60	ybiU	conserved hypothetical protein	2		3.64903	0.778906	-0.21022	0.999196	-3.85925	0.533203		1902	14949	27497
	FQ312003	908833	-	calf3_1-5	ybiU	conserved hypothetical protein	2		-2.38654	NA	-0.849087	0.999196	1.53745	0.977971		1277	153	11856
	FQ312003	910416	+	calf6_81-85	ybiV(1)	conserved hypothetical protein	1		1.82824	0.778906	0.745275	0.999196	-1.08296	0.977971		2389	5315	66977
	FQ312003	910928	+	calf3_1-5	pflF	hypothetical formate acetyltransferase 3	3		-0.651042	NA	-0.816483	0.999196	-0.165441	0.990685		1168	466	11092
	FQ312003	911323	+	calf1_11-15	pflF	hypothetical formate acetyltransferase 3	3		1.85996	0.778906	1.28764	0.999196	-0.57232	0.977971		1258	2861	51364
	FQ312003	912093	+	calf6_41-45	pflF	hypothetical formate acetyltransferase 3	3		2.08863	0.778906	2.01478	0.999196	-0.0738541	0.995137		922	2457	62316
	FQ312003	914013	+	calf6_36-40	68bp upstream of pflE	hypothetical pyruvate formate-lyase 3 activating enzyme			1.47901	0.778906	-0.825503	0.999196	-2.30451	0.90611		1479	2583	13958
	FQ312003	914546	-	calf6_36-40	moeB	molybdopterin biosynthesis MoeB protein	1		0.654607	NA	0.257446	0.999196	-0.397161	0.980307		1382	1363	27629
	FQ312003	914996	+	calf6_41-45	moeA	molybdopterin biosynthesis MoeA protein	2		-6.29129	NA	0.395742	NA	6.68704	NA		23	0	506
	FQ312003	915210	-	calf6_16-20	moeA	molybdopterin biosynthesis MoeA protein	2		0.586745	0.888645	0.564782	0.999196	-0.0219633	0.997973		1710	1609	42303
	FQ312003	917190	+	calf6_36-40	ybiK	hypothetical L-asparaginase	1		1.95283	0.778906	0.549272	0.999196	-1.40355	0.977971		1234	2993	30201
	FQ312003	919190	+	calf4_26-30	yliA	hypothetical ABC transporter ATP-binding protein	1		3.17066	0.778906	1.16059	0.999196	-2.01007	0.941254		1353	7633	50586
	FQ312003	921481	+	calf7_71-75	yliC	hypothetical ABC transporter permease protein	1		1.75822	0.778906	1.1938	0.999196	-0.564426	0.977971		1114	2361	42620
	FQ312003	922965	-	calf4_26-30	rimO	conserved hypothetical protein	1		0.733319	0.868449	0.393142	0.999196	-0.340178	0.982085		1516	1579	33297
	FQ312003	925205	+	calf5_61-65	476bp upstream of bssR	conserved hypothetical protein			-7.08464	NA	0.00642277	0.999538	7.09107	0.380886		1300	6	21838
	FQ312003	928222	-	calf6_41-45	SL1344_0833	hypothetical acyl-CoA dehydrogenase	2		-6.93754	NA	-3.04362	NA	3.89392	NA		36	0	73
	FQ312003	928466	+	calf6_81-85	SL1344_0833	hypothetical acyl-CoA dehydrogenase	2		-12.3629	NA	-5.10616	0.999196	7.25675	0.820787		1547	0	751
	FQ312003	930625	+	calf4_26-30	SL1344_0834	hypothetical flavoprotein	3		-10.2231	NA	-1.14125	0.999196	9.08182	0.277327		1908	1	14466
	FQ312003	930939	+	calf3_51-55	SL1344_0834	hypothetical flavoprotein	3		-12.1253	NA	-1.90947	0.999196	10.2158	0.430957		1312	0	5840
	FQ312003	931007	+	calf4_26-30	SL1344_0834	hypothetical flavoprotein	3		-9.69373	NA	-0.615909	0.999196	9.07782	0.310805		1322	1	14426
	FQ312003	932016	-	calf6_16-20	SL1344_0835	LysR transcriptional regulator	3		-9.23951	NA	-9.70498	0.176224	-0.465471	0.988246		2895	3	58
	FQ312003	932052	-	calf6_76-80	SL1344_0835	LysR transcriptional regulator	3		-7.49024	0.405848	0.0970187	0.999196	7.58726	0.18306		2583	9	46203
	FQ312003	932062	-	calf1_21-25	SL1344_0835	LysR transcriptional regulator	3		-10.2956	NA	-17.4766	0.05202	-7.18104	0.906078		2007	1	0
	FQ312003	932439	+	calf6_16-20	SL1344_0836	hypothetical inner membrane protein	1		-10.429	NA	-7.65977	0.559661	2.76926	0.977971		2201	1	182
	FQ312003	933381	+	calf6_76-80	yliI	hypothetical dehydrogenase	1		-3.62869	NA	0.438469	0.999196	4.06716	0.699539		1540	78	34903
	FQ312003	933945	-	calf6_76-80	yliJ	glutathione s-transferase family protein	1		1.4888	0.778906	0.40472	0.999196	-1.08408	0.977971		1258	2212	27853
	FQ312003	935223	-	calf1_21-25	dacC	D-alanyl-D-alanine carboxypeptidase (penicillin-binding protein 6 precursor)	2		-0.564606	NA	-1.48748	0.999196	-0.922874	0.977971		1381	585	8237
	FQ312003	935852	+	calf1_21-25	dacC	D-alanyl-D-alanine carboxypeptidase (penicillin-binding protein 6 precursor)	2		2.62269	0.778906	1.75951	0.999196	-0.863182	0.977971		1373	5298	77749
	FQ312003	937898	+	calf6_81-85	mdfA	multidrug translocase MdfA	1		3.00841	0.778906	2.42461	0.969061	-0.583802	0.977971		1423	7174	127775
	FQ312003	939779	-	calf3_6-10	SL1344_0843	conserved hypothetical protein	1		-0.333991	0.944768	1.08687	0.999196	1.42087	0.977971		1688	839	59967
	FQ312003	941576	+	calf2_31-35	SL1344_0845	hypothetical tetR-family transcriptional regulator	1		2.49511	0.778906	1.53868	0.999196	-0.956434	0.977971		1276	4507	62001
	FQ312003	943167	-	calf7_71-75	SL1344_0846	hypothetical membrane protein	2		0.412758	NA	1.26881	0.999196	0.856057	0.977971		952	794	38366
	FQ312003	943512	-	calf5_66-70	SL1344_0846	hypothetical membrane protein	2		-6.15345	NA	-1.87376	0.999196	4.27969	0.854799		1818	16	8296
	FQ312003	944491	-	calf6_81-85	grxA	glutaredoxin 1	1		2.05456	0.778906	-0.823693	0.999196	-2.87825	0.724577		2348	6111	22187
	FQ312003	944735	-	calf6_81-85	137bp upstream of grxA	glutaredoxin 1			1.16755	0.778906	0.6167	0.999196	-0.550851	0.977971		3049	4291	78192
	FQ312003	945685	-	calf5_66-70	mdaA	oxygen-insensitive NADPH nitroreductase (pseudogene)	1		-0.494084	NA	0.303432	0.999196	0.797516	0.977971		1151	512	23756
	FQ312003	946194	+	calf6_16-20	rimK	ribosomal protein S6 modification protein	2		0.788377	0.854466	0.917048	0.999196	0.128671	0.990685		1523	1648	48097
	FQ312003	946208	+	calf3_6-10	rimK	ribosomal protein S6 modification protein	2		-0.26986	0.958931	1.46839	0.999196	1.73825	0.977971		1299	675	60117
	FQ312003	948363	+	calf5_56-60	potF	putrescine-binding periplasmic protein precursor	2		-12.2962	NA	-1.80342	0.999196	10.4928	0.37204		1477	0	7076
	FQ312003	948620	-	calf5_56-60	potF	putrescine-binding periplasmic protein precursor	2		-7.1864	NA	-0.684276	0.999196	6.50212	0.433648		1860	8	19358
	FQ312003	949371	-	calf3_51-55	potG	putrescine transport ATP-binding protein PotG	2		0.59167	NA	1.23997	0.999196	0.648298	0.977971		949	896	37488
	FQ312003	949725	+	calf6_76-80	potG	putrescine transport ATP-binding protein PotG	2		1.17587	0.79279	0.630131	0.999196	-0.54574	0.977971		1408	1993	36446
	FQ312003	950881	-	calf6_36-40	potH	putrescine transport system permease protein PotH	1		0.47418	NA	-1.15926	0.999196	-1.63344	0.977971		1411	1228	10566
	FQ312003	952488	-	calf6_16-20	rumB	hypothetical RNA methyltransferase	4		-1.73996	NA	-0.0465463	0.99943	1.69342	0.977971		1994	374	32290
	FQ312003	952596	-	calf7_86-90	rumB	hypothetical RNA methyltransferase	4		0.137319	NA	-0.140137	0.999196	-0.277456	0.986664		1190	820	18060
	FQ312003	952966	+	calf5_66-70	rumB	hypothetical RNA methyltransferase	4		1.82622	0.778906	-0.343316	0.999196	-2.16954	0.906298		1597	3548	21053
	FQ312003	953418	+	calf5_56-60	rumB	hypothetical RNA methyltransferase	4		0.202252	NA	-0.200558	0.999196	-0.40281	0.980307		1601	1154	23301
	FQ312003	954255	-	calf3_46-50	SL1344_0860	possible transport protein	2		-9.43429	NA	-8.83294	0.314144	0.601349	0.986664		2209	2	81
	FQ312003	955003	+	calf7_71-75	SL1344_0860	possible transport protein	2		-7.07958	NA	-11.818	NA	-4.73838	NA		216	1	1
	FQ312003	955202	-	calf4_26-30	SL1344_0861	hypothetical phosphotransferase enzyme II, B component	1		-12.2118	NA	-0.269243	0.999196	11.9425	0.179428		1393	0	19329
	FQ312003	955633	-	calf3_1-5	SL1344_0862	probable sulfatase	3		-1.93808	NA	0.107146	0.999196	2.04522	0.977971		1156	189	20824
	FQ312003	955669	-	calf1_21-25	SL1344_0862	probable sulfatase	3		1.03568	0.819717	0.278663	0.999196	-0.757014	0.977971		1308	1680	26537
	FQ312003	956951	+	calf1_11-15	SL1344_0862	probable sulfatase	3		0.101028	NA	-0.988108	0.999196	-1.08914	0.977971		1701	1143	14342
	FQ312003	959891	-	calf1_21-25	artI	arginine-binding periplasmic protein 1 precursor	2		2.25672	0.778906	1.2307	0.999196	-1.02602	0.977971		1878	5623	73711
	FQ312003	960138	+	calf1_21-25	artI	arginine-binding periplasmic protein 1 precursor	2		-0.886111	NA	-1.64175	0.999196	-0.75564	0.978142		1357	460	7273
	FQ312003	961041	-	calf1_21-25	10bp upstream of artP	arginine transport ATP-binding protein ArtP			2.80456	0.778906	2.37635	0.999196	-0.428206	0.980307		1172	5130	101775
	FQ312003	963420	-	calf4_26-30	SL1344_0871	hypothetical oxidoreductase	1		2.74012	0.778906	1.51478	0.999196	-1.22534	0.977971		1038	4345	49608
	FQ312003	964331	-	calf2_31-35	ybjT	conserved hypothetical protein	4		2.98429	NA	2.23683	0.999196	-0.747454	0.977971		356	1765	28065
	FQ312003	964347	-	calf5_61-65	ybjT	conserved hypothetical protein	4		2.74543	0.778906	3.03454	0.770434	0.289102	0.985247		720	3025	98669
	FQ312003	965261	-	calf1_11-15	ybjT	conserved hypothetical protein	4		1.18436	NA	0.905756	0.999196	-0.278602	0.986341		814	1159	25506
	FQ312003	965447	-	calf6_16-20	ybjT	conserved hypothetical protein	4		0.888397	0.823004	0.963698	0.999196	0.0753007	0.994026		1640	1902	53494
	FQ312003	965991	-	calf3_46-50	ltaA	L-allo-threonine aldolase	1		0.333758	NA	-0.332952	0.999196	-0.66671	0.977971		1364	1077	18111
	FQ312003	967334	-	calf1_11-15	poxB	pyruvate dehydrogenase	3		1.50948	0.778906	0.586173	0.999196	-0.92331	0.977971		1304	2326	32741
	FQ312003	967335	+	calf1_11-15	poxB	pyruvate dehydrogenase	3		1.23097	0.783676	0.493439	0.999196	-0.73753	0.977971		1411	2075	33222
	FQ312003	967489	-	calf6_41-45	poxB	pyruvate dehydrogenase	3		1.82721	0.778906	1.83856	0.999196	0.0113447	0.999524		681	1514	40735
	FQ312003	969245	+	calf6_76-80	hcr	hybrid-cluster protein oxidoreductase-FAD and [2FE-2S] cofactors, NADH as electron donor	1		2.07366	0.778906	1.35196	0.999196	-0.721709	0.977971		1558	4109	66513
	FQ312003	970015	+	calf6_36-40	hcp	hydroxylamine reductase, hybrid cluster [2Fe-2S] protein	3		2.36022	0.778906	0.179753	0.999196	-2.18046	0.907853		1319	4243	24987
	FQ312003	970551	-	calf1_11-15	hcp	hydroxylamine reductase, hybrid cluster [2Fe-2S] protein	3		1.45052	0.778906	0.670695	0.999196	-0.779823	0.977971		1300	2226	34610
	FQ312003	970830	+	calf6_16-20	hcp	hydroxylamine reductase, hybrid cluster [2Fe-2S] protein	3		0.106469	NA	0.442474	0.999196	0.336005	0.982875		1447	976	32887
	FQ312003	971431	+	calf3_6-10	ybjE	hypothetical membrane protein	2		-0.947407	0.85484	1.63343	0.999196	2.58084	0.864051		1539	500	79856
	FQ312003	971435	-	calf7_86-90	ybjE	hypothetical membrane protein	2		1.50841	NA	0.767296	0.999196	-0.741112	0.977971		887	1581	25250
	FQ312003	972352	+	calf7_71-75	265bp upstream of ybjE	hypothetical membrane protein			-4.62487	NA	-0.0729089	0.999196	4.55196	0.637094		1851	47	29431
	FQ312003	974702	-	calf3_1-5	ybjX	hypothetical virK protein	1		-0.603399	NA	0.8873	0.999196	1.4907	0.977971		1261	520	39010
	FQ312003	975021	-	calf4_26-30	1bp upstream of ybjX	hypothetical virK protein			0.276661	0.953412	0.0102495	0.99943	-0.266411	0.985043		1871	1420	31515
	FQ312003	976277	-	calf5_61-65	ybjZ	conserved hypothetical ABC transporter	4		1.26841	0.781494	1.35578	0.999196	0.0873673	0.993069		1135	1713	48583
	FQ312003	976722	-	calf5_56-60	ybjZ	conserved hypothetical ABC transporter	4		1.00164	NA	-0.959778	0.999196	-1.96142	0.97337		1403	1760	12064
	FQ312003	977415	+	calf3_1-5	ybjZ	conserved hypothetical ABC transporter	4		-0.863218	NA	0.576725	0.999196	1.43994	0.977971		1234	425	30781
	FQ312003	977691	+	calf5_56-60	ybjZ	conserved hypothetical ABC transporter	4		-9.20177	NA	-1.29173	0.999196	7.91004	0.362686		1880	2	12842
	FQ312003	978319	-	calf5_56-60	110bp upstream of ybjZ	conserved hypothetical ABC transporter			-0.00266358	NA	-1.26618	0.999196	-1.26352	0.977971		1759	1100	12231
	FQ312003	978502	+	calf2_31-35	cspD	cold shock-like protein CspD	1		2.01257	0.778906	-0.25853	0.999196	-2.2711	0.906298		1250	3160	17476
	FQ312003	979563	+	calf6_36-40	clpA	ATP-dependent Clp protease ATP-binding subunit ClpA	2		-0.263308	NA	-0.954691	0.999196	-0.691383	0.978142		1205	629	10398
	FQ312003	981258	-	calf2_31-35	clpA	ATP-dependent Clp protease ATP-binding subunit ClpA	2		0.327661	NA	-1.70636	0.999196	-2.03403	0.977971		1193	938	6114
	FQ312003	983626	+	calf6_76-80	SL1344_0887	ISPsy11, transposase OrfA	1		0.805124	0.841744	0.385564	0.999196	-0.41956	0.978142		1890	2069	41294
	FQ312003	984065	-	calf5_66-70	tRNA	tRNA-Ser	4		2.42807	NA	1.54948	0.999196	-0.878585	0.977971		269	907	13169
	FQ312003	984091	-	calf5_56-60	24bp upstream of tRNA	tRNA-Ser			-6.14721	NA	-0.839686	0.999196	5.30752	0.630647		1697	15	15858
	FQ312003	985794	-	calf6_36-40	21bp upstream of SL1344_0889	hypothetical pirin-related protein			1.49169	0.778906	0.339603	0.999196	-1.15208	0.977971		1516	2671	32084
	FQ312003	986292	-	calf4_26-30	SL1344_0890	hypothetical transcriptional activator	1		-11.9138	NA	0.657144	0.999196	12.5709	0.124611		1133	0	29879
	FQ312003	990173	+	calf7_86-90	cydD	transport ATP-binding protein CydD	1		-6.95401	NA	-14.135	NA	-7.18099	NA		198	1	0
	FQ312003	992375	+	calf3_1-5	trxB	thioredoxin reductase	2		-5.4357	NA	-4.41204	0.999196	1.02366	0.978142		1520	22	1194
	FQ312003	992408	-	calf7_71-75	trxB	thioredoxin reductase	2		-2.35999	NA	-2.24078	0.999196	0.119209	0.994822		1434	175	5074
	FQ312003	993475	+	calf1_11-15	lrp	leucine-responsive regulatory protein	1		2.15737	0.778906	1.22485	0.999196	-0.932527	0.977971		1453	4061	56799
	FQ312003	994558	+	calf3_6-10	ftsK	cell division protein FtsK	2		-9.91693	NA	-14.6553	NA	-4.73837	NA		284	0	0
	FQ312003	996763	-	calf6_76-80	ftsK	cell division protein FtsK	2		-5.96859	NA	-13.1496	NA	-7.18099	NA		100	1	0
	FQ312003	1000302	+	calf6_41-45	202bp upstream of ycaJ	conserevd hypothetical protein			-11.5454	NA	-11.5193	0.475472	0.0260924	NA		878	0	5
	FQ312003	1003019	+	calf1_21-25	dmsA	anaerobic dimethyl sulfoxide reductase chain A precursor	2		1.27184	0.794441	1.07878	0.999196	-0.193061	0.988546		973	1472	34373
	FQ312003	1003527	-	calf6_16-20	dmsA	anaerobic dimethyl sulfoxide reductase chain A precursor	2		-1.8532	0.778906	-1.52023	0.999196	0.332967	0.983437		4181	725	24378
	FQ312003	1005591	+	calf2_31-35	dmsC	anaerobic dimethyl sulfoxide reductase chain C	2		2.39621	0.778906	0.778388	0.999196	-1.61782	0.977971		842	2777	24154
	FQ312003	1005824	+	calf7_86-90	dmsC	anaerobic dimethyl sulfoxide reductase chain C	2		0.927802	NA	0.594319	0.999196	-0.333483	0.983437		959	1143	24215
	FQ312003	1006660	-	calf7_71-75	ycaD	probable transport protein	1		-7.27598	NA	-1.1426	0.999196	6.13338	0.635729		1237	5	9370
	FQ312003	1007651	-	calf3_1-5	ycaM	probable transport protein	5		-9.55035	NA	-3.46953	0.999196	6.08083	NA		1197	1	1807
	FQ312003	1007808	-	calf5_66-70	ycaM	probable transport protein	5		-7.84955	NA	-5.9822	0.881355	1.86735	0.977971		1841	5	487
	FQ312003	1008097	+	calf7_86-90	ycaM	probable transport protein	5		-12.387	NA	-4.81252	0.999196	7.57445	0.774976		1573	0	936
	FQ312003	1008164	-	calf7_71-75	ycaM	probable transport protein	5		-7.62557	NA	-3.72294	0.999196	3.90263	NA		1261	4	1597
	FQ312003	1008293	+	calf6_41-45	ycaM	probable transport protein	5		-2.29235	NA	1.39329	0.999196	3.68564	0.744786		1079	138	47402
	FQ312003	1008986	-	calf1_21-25	24bp upstream of ycaM	probable transport protein			-6.58568	NA	-6.33171	0.987991	0.253975	NA		920	6	191
	FQ312003	1009270	-	calf6_76-80	pflA	pyruvate formate-lyase 1 activating enzyme	2		2.34445	0.778906	1.27354	0.999196	-1.07091	0.977971		1710	5441	69140
	FQ312003	1009387	-	calf5_56-60	pflA	pyruvate formate-lyase 1 activating enzyme	2		-1.44904	NA	-0.402511	0.999196	1.04652	0.977971		1656	380	20953
	FQ312003	1010750	+	calf5_66-70	sopD2	type III secretion system effector protein	4		-4.15756	NA	-2.15824	0.999196	1.99932	0.977971		2108	74	7898
	FQ312003	1010842	+	calf6_16-20	sopD2	type III secretion system effector protein	4		-9.16181	NA	-3.79007	0.999196	5.37174	0.770116		2743	3	3316
	FQ312003	1010880	+	calf6_81-85	sopD2	type III secretion system effector protein	4		-8.461	NA	-2.42198	0.999196	6.03901	0.538401		3375	6	10532
	FQ312003	1011576	-	calf7_71-75	sopD2	type III secretion system effector protein	4		-1.82492	NA	0.172445	0.999196	1.99737	0.977971		1131	200	21317
	FQ312003	1011730	-	calf5_66-70	pflB	formate acetyltransferase 1	6		0.660426	0.87434	0.00189645	0.999538	-0.65853	0.977971		2049	2029	34314
	FQ312003	1011901	-	calf3_1-5	pflB	formate acetyltransferase 1	6		0.471782	NA	0.439292	0.999196	-0.0324905	0.997319		1365	1186	30955
	FQ312003	1012516	-	calf6_41-45	pflB	formate acetyltransferase 1	6		-1.61442	NA	0.700556	0.999196	2.31498	0.975194		997	204	27098
	FQ312003	1012693	-	calf3_46-50	pflB	formate acetyltransferase 1	6		0.961015	NA	-16.8337	0.0173986	-17.7948	0.012592		1285	1567	0
	FQ312003	1012854	-	calf5_61-65	pflB	formate acetyltransferase 1	6		-2.71043	NA	-1.5309	0.999196	1.17953	0.977971		1191	114	6893
	FQ312003	1013772	-	calf3_51-55	pflB	formate acetyltransferase 1	6		0.629053	0.880445	0.156784	0.999196	-0.472269	0.978142		1835	1778	34213
	FQ312003	1014046	-	calf6_41-45	focA	probable formate transporter (formate channel)	4		1.1638	0.79279	1.66214	0.999196	0.498339	0.978142		1355	1902	71722
	FQ312003	1014600	+	calf1_21-25	focA	probable formate transporter (formate channel)	4		0.415428	NA	-0.331495	0.999196	-0.746923	0.977971		1411	1179	18754
	FQ312003	1014755	+	calf5_61-65	focA	probable formate transporter (formate channel)	4		-8.05883	NA	-1.90229	0.999196	6.15654	0.698346		1277	3	5713
	FQ312003	1014788	+	calf3_6-10	focA	probable formate transporter (formate channel)	4		-12.084	NA	-1.38068	0.999196	10.7034	0.361707		1275	0	8188
	FQ312003	1015680	-	calf5_66-70	ycaO	conserved hypothetical protein	2		1.28894	0.778906	-0.132895	0.999196	-1.42184	0.977971		1716	2627	26174
	FQ312003	1015860	-	calf5_61-65	ycaO	conserved hypothetical protein	2		0.918393	0.829332	0.46441	0.999196	-0.453983	0.978142		1461	1730	33714
	FQ312003	1017196	+	calf1_21-25	ycaP	hypothetical membrane protein	1		1.58466	0.778906	0.830692	0.999196	-0.753964	0.977971		1415	2659	42090
	FQ312003	1020103	+	calf5_56-60	aroA	3-phosphoshikimate 1-carboxyvinyltransferase	1		-9.61473	NA	-16.7958	0.0913561	-7.18103	NA		1252	1	0
	FQ312003	1021549	+	calf5_56-60	161bp upstream of ycaL	hypothetical lipoprotein			-8.30603	NA	-6.70915	0.706136	1.59689	0.977971		2021	4	323
	FQ312003	1023837	+	calf3_1-5	rpsA	30S ribosomal protein S1	1		-4.57499	NA	-9.31336	NA	-4.73837	NA		7	0	0
	FQ312003	1025293	-	calf5_61-65	rec2	competence gene-DNA binding and transport	4		1.99561	0.778906	1.44915	0.999196	-0.546464	0.977971		1298	3243	59275
	FQ312003	1025766	+	calf7_86-90	rec2	competence gene-DNA binding and transport	4		2.50914	0.778906	0.593986	0.999196	-1.91515	0.969721		1133	4041	28602
	FQ312003	1026587	+	calf3_51-55	rec2	competence gene-DNA binding and transport	4		1.34071	0.778906	1.11701	0.999196	-0.223697	0.985043		2730	4332	99032
	FQ312003	1026895	-	calf7_86-90	rec2	competence gene-DNA binding and transport	4		0.570013	NA	-0.941205	0.999196	-1.51122	0.977971		1373	1277	11959
	FQ312003	1029951	-	calf6_76-80	ycaQ	conserved hypothetical protein	2		0.932385	0.819717	-0.598795	0.999196	-1.53118	0.977971		2765	3306	30535
	FQ312003	1030626	+	calf6_36-40	ycaQ	conserved hypothetical protein	2		2.34076	0.778906	-0.0354078	0.99943	-2.37616	0.906075		1203	3818	19632
	FQ312003	1036674	+	calf3_6-10	mukE	KicA protein	1		-1.90465	NA	-0.305965	0.999196	1.59868	0.977971		1512	253	20455
	FQ312003	1041295	-	calf7_71-75	53bp upstream of mukB	cell division protein			1.70756	0.778906	2.07343	0.999196	0.365872	0.981683		1081	2212	76094
	FQ312003	1041608	-	calf6_36-40	ycbB	hypothetical exported protein	3		1.4478	0.778906	1.16797	0.999196	-0.279835	0.985472		935	1598	35137
	FQ312003	1041654	+	calf5_61-65	ycbB	hypothetical exported protein	3		2.2167	0.778906	1.30008	0.999196	-0.916617	0.977971		1128	3285	46455
	FQ312003	1042654	+	calf1_21-25	ycbB	hypothetical exported protein	3		-4.12704	NA	-4.5898	0.999196	-0.462765	0.987917		1283	46	891
	FQ312003	1043676	+	calf3_51-55	248bp upstream of ycbB	hypothetical exported protein			1.48553	0.778906	1.08158	0.999196	-0.403953	0.978715		1942	3407	68738
	FQ312003	1044564	-	calf2_31-35	ycbL	conserved hypothetical protein	1		1.53189	NA	1.58321	0.999196	0.0513178	0.996569		600	1087	30068
	FQ312003	1044999	-	calf3_1-5	aspC	aspartate aminotransferase	2		-0.366274	NA	0.200889	0.999196	0.567163	0.978142		1325	644	25471
	FQ312003	1045879	+	calf6_41-45	aspC	aspartate aminotransferase	2		0.535927	NA	2.41627	0.999196	1.88034	0.977971		502	456	44816
	FQ312003	1046177	-	calf3_46-50	14bp upstream of aspC	aspartate aminotransferase			0.848711	NA	-1.74954	0.999196	-2.59825	0.929435		1107	1249	5506
	FQ312003	1047083	+	calf1_21-25	ompF	outer membrane protein F precursor	1		-2.44259	NA	-3.02834	0.999196	-0.585748	0.980307		2768	319	5674
	FQ312003	1050140	+	calf5_56-60	32bp upstream of SL1344_0938	hypothetical transcriptional regulator			-10.1722	NA	-3.85008	0.999196	6.32214	0.763068		1842	1	2136
	FQ312003	1051281	+	calf6_41-45	dpaL	diaminopropionate ammonia-lyase (ec 4.3.1.15) (diaminopropionatase) (alpha,beta-diaminopropionate ammonia-lyase)	1		-7.79689	NA	-1.33208	0.999196	6.4648	NA		710	2	4716
	FQ312003	1052766	+	calf7_71-75	SL1344_0940	hypothetical ion:amino acid symporter	2		-9.06467	NA	-12.2182	0.224455	-3.15349	NA		855	1	3
	FQ312003	1053179	-	calf2_31-35	SL1344_0940	hypothetical ion:amino acid symporter	2		-10.9044	NA	-7.5564	NA	3.34796	NA		563	0	50
	FQ312003	1054636	+	calf3_46-50	36bp upstream of pncB	nicotinate phosphoribosyltransferase (ec 2.4.2.11) (naprtase)			-0.82007	NA	-17.3695	0.0173986	-16.5495	0.034992		1863	661	0
	FQ312003	1054968	+	calf6_81-85	SL1344_0942	bacteriophage integrase	3		-0.0896831	0.983387	0.598414	0.999196	0.688097	0.977971		2490	1466	63052
	FQ312003	1054970	+	calf6_81-85	SL1344_0942	bacteriophage integrase	3		-4.57515	NA	-1.87102	NA	2.70413	NA		7	0	32
	FQ312003	1055257	+	calf6_36-40	SL1344_0942	bacteriophage integrase	3		-0.367312	NA	-1.60939	0.999196	-1.24208	0.977971		2026	984	11105
	FQ312003	1060135	+	calf2_31-35	recEa	exodeoxyribonuclease viii	1		-0.498587	NA	0.143408	0.999196	0.641995	0.978142		999	443	18454
	FQ312003	1060802	+	calf1_11-15	IsrB-2	small RNA; experimentally verified	1		-0.815873	NA	-1.45002	0.999196	-0.634148	0.980307		857	305	5246
	FQ312003	1061231	-	calf3_6-10	SL1344_0948	predicted bacteriophage protein	1		-5.41069	NA	0.528342	0.999196	5.93903	0.440613		1358	20	32756
	FQ312003	1062941	+	calf3_51-55	SL1344_0952	Gifsy-2 replication Protein O	5		-4.49165	NA	0.268747	0.999196	4.76039	0.608133		1580	44	31835
	FQ312003	1063088	-	calf6_76-80	SL1344_0952	Gifsy-2 replication Protein O	5		-6.46269	NA	-0.543819	0.999196	5.91887	0.472579		1971	14	22611
	FQ312003	1063114	+	calf6_41-45	SL1344_0952	Gifsy-2 replication Protein O	5		-2.86175	NA	0.105909	0.999196	2.96766	0.878298		1868	161	33621
	FQ312003	1063375	-	calf3_51-55	SL1344_0952	Gifsy-2 replication Protein O	5		-4.4456	NA	0.728267	0.999196	5.17387	0.580154		1113	32	30837
	FQ312003	1063394	+	calf6_76-80	SL1344_0952	Gifsy-2 replication Protein O	5		-1.66416	NA	0.43476	0.999196	2.09892	0.969093		1725	341	38996
	FQ312003	1065362	+	calf5_61-65	SL1344_0956	predicted bacteriophage protein	3		1.67362	0.778906	0.671424	0.999196	-1.0022	0.977971		2270	4537	60465
	FQ312003	1065428	+	calf6_81-85	SL1344_0956	predicted bacteriophage protein	3		1.20599	0.778906	-0.837658	0.999196	-2.04364	0.877813		3723	5381	34841
	FQ312003	1065526	-	calf7_86-90	SL1344_0956	predicted bacteriophage protein	3		-12.1727	NA	-8.4462	0.787249	3.72648	NA		1356	0	65
	FQ312003	1065645	+	calf6_16-20	65bp upstream of SL1344_0956	predicted bacteriophage protein			-2.44651	NA	-1.10408	0.999196	1.34243	0.977971		3080	354	23963
	FQ312003	1066215	+	calf6_76-80	110bp upstream of SL1344_0957	DNA Damage Inducible Protein			-0.0861661	0.983862	0.51053	0.999196	0.596696	0.977971		2345	1384	55871
	FQ312003	1069233	+	calf3_6-10	SL1344_0962	Putative Probacteriophage Protein	1		-1.16486	0.805575	0.722031	0.999196	1.88689	0.951756		2455	686	67727
	FQ312003	1069792	+	calf2_31-35	SL1344_0964	hypothetical bacteriophage lipoprotein	4		-1.60953	NA	-0.307644	0.999196	1.30188	0.977971		716	147	9675
	FQ312003	1069872	+	calf1_21-25	SL1344_0964	hypothetical bacteriophage lipoprotein	4		0.945764	0.833504	0.031109	0.99943	-0.914655	0.977971		1412	1704	24130
	FQ312003	1070039	-	calf7_71-75	SL1344_0964	hypothetical bacteriophage lipoprotein	4		-11.0155	NA	-2.82463	NA	8.19088	NA		608	0	1435
	FQ312003	1070058	-	calf6_81-85	SL1344_0964	hypothetical bacteriophage lipoprotein	4		-12.5758	NA	-6.82184	0.975568	5.75394	0.942554		1793	0	265
	FQ312003	1070439	-	calf5_61-65	298bp upstream of SL1344_0964	hypothetical bacteriophage lipoprotein			-12.5284	NA	-3.77927	0.999196	8.74915	0.609568		1735	0	2113
	FQ312003	1074595	+	calf5_66-70	SL1344_0969	Large Subunit of Terminase	4		0.964167	0.823004	-0.0503081	0.999196	-1.01448	0.977971		1597	1952	25794
	FQ312003	1075008	+	calf7_86-90	SL1344_0969	Large Subunit of Terminase	4		1.97024	NA	-9.96554	NA	-11.9358	NA		11	27	0
	FQ312003	1075129	-	calf4_26-30	SL1344_0969	Large Subunit of Terminase	4		2.35016	0.778906	0.197859	0.999196	-2.1523	0.919931		1234	3942	23672
	FQ312003	1075193	+	calf6_36-40	SL1344_0969	Large Subunit of Terminase	4		1.08638	NA	0.850284	0.999196	-0.236098	0.987865		1005	1337	30303
	FQ312003	1075791	-	calf3_51-55	SL1344_0971	predicted bacteriophage protein	2		0.236792	0.961953	1.02625	0.999196	0.789461	0.977971		1257	928	42818
	FQ312003	1076957	-	calf3_46-50	SL1344_0971	predicted bacteriophage protein	2		1.91925	NA	-16.4706	0.018007	-18.3898	0.00842976		999	2367	0
	FQ312003	1078393	-	calf6_36-40	SL1344_0972	ATP Dependent clp Protease	2		0.891203	NA	-1.58826	0.999196	-2.47946	0.90611		1537	1786	8549
	FQ312003	1079187	+	calf3_51-55	SL1344_0972	ATP Dependent clp Protease	2		-1.40151	NA	0.158552	0.999196	1.56006	0.977971		1771	420	33060
	FQ312003	1081971	-	calf1_21-25	SL1344_0978	predicted bacteriophage protein	1		-1.01333	NA	-1.8486	0.999196	-0.835272	0.977971		1350	419	6269
	FQ312003	1082615	-	calf7_71-75	SL1344_0980	Tape Measure	2		1.98383	0.778906	1.84995	0.999196	-0.133875	0.989546		1372	3400	82719
	FQ312003	1083594	+	calf3_51-55	SL1344_0980	Tape Measure	2		0.149846	NA	0.471391	0.999196	0.321545	0.983437		1384	962	32092
	FQ312003	1086176	+	calf6_36-40	SL1344_0982	predicted bacteriophage protein	2		-1.95131	NA	-2.1041	0.999196	-0.152782	0.992551		1500	243	5835
	FQ312003	1086189	-	calf2_31-35	SL1344_0982	predicted bacteriophage protein	2		-4.57167	NA	-2.70315	0.999196	1.86852	0.977971		2695	71	6921
	FQ312003	1086700	-	calf3_51-55	sodCa	bacteriophage encoded superoxide dismutase [cu-zn] 1 precursor (ec 1.15.1.1) (sodCI)	1		-2.73094	NA	0.0608137	0.999268	2.79175	0.933839		1314	124	22922
	FQ312003	1087401	-	calf6_81-85	SL1344_0984	bacteriophage minor tail protein	1		-2.85207	0.778906	0.467289	0.999196	3.31936	0.763084		2086	181	48232
	FQ312003	1088780	+	calf6_41-45	SL1344_0986	Tail Assembly Protein	1		1.60869	0.778906	2.60412	0.999196	0.995434	0.977971		784	1498	79725
	FQ312003	1090300	-	calf5_66-70	SL1344_0987	hypothetical Host Specificity Protein	6		0.899888	NA	0.00260349	0.999538	-0.897285	0.977971		1130	1321	18933
	FQ312003	1090456	+	calf7_71-75	SL1344_0987	hypothetical Host Specificity Protein	6		1.3984	0.778906	1.01855	0.999196	-0.379844	0.980307		1191	1967	40354
	FQ312003	1090765	-	calf5_56-60	SL1344_0987	hypothetical Host Specificity Protein	6		-4.30574	NA	-1.60092	0.999196	2.70482	0.977971		1389	44	7658
	FQ312003	1091548	+	calf6_36-40	SL1344_0987	hypothetical Host Specificity Protein	6		-0.13186	NA	-0.92754	0.999196	-0.79568	0.977971		1198	685	10534
	FQ312003	1091678	-	calf3_1-5	SL1344_0987	hypothetical Host Specificity Protein	6		-1.83025	NA	-0.0520096	0.99943	1.77824	0.977971		1436	253	23166
	FQ312003	1092620	+	calf6_16-20	SL1344_0987	hypothetical Host Specificity Protein	6		-1.2702	NA	-0.0958169	0.999196	1.17438	0.977971		1128	293	17653
	FQ312003	1094652	-	calf5_61-65	SL1344_0988	hypothetical Tail Fiber Protein	2		-0.618794	NA	0.336858	0.999196	0.955652	0.977971		1201	490	25369
	FQ312003	1095139	+	calf1_11-15	SL1344_0988	hypothetical Tail Fiber Protein	2		-0.964374	NA	-2.4369	0.999196	-1.47253	0.977971		2177	699	6724
	FQ312003	1096519	+	calf5_56-60	sseI	Type III secretion system effector protein, contributes to host-cell dissemination	2		-3.31323	NA	-1.82151	0.999196	1.49171	0.977971		1539	97	7282
	FQ312003	1096730	+	calf7_71-75	sseI	Type III secretion system effector protein, contributes to host-cell dissemination	2		-9.10818	NA	-1.38373	0.999196	7.72445	NA		881	1	5646
	FQ312003	1097497	+	calf7_86-90	SL1344_0992	transposase (remnant)	2		-8.48507	NA	-2.73176	0.999196	5.75332	NA		1144	2	2880
	FQ312003	1097642	-	calf5_56-60	SL1344_0992	transposase (remnant)	2		-3.06193	NA	-0.491776	0.999196	2.57015	0.977971		1173	88	13951
	FQ312003	1098265	+	calf3_1-5	SL1344_0993	predicted bacteriophage protein	3		-5.41515	NA	-0.70623	0.999196	4.70892	0.771186		1226	18	12567
	FQ312003	1098288	-	calf1_21-25	SL1344_0993	predicted bacteriophage protein	3		-11.3799	NA	-16.1183	0.224082	-4.73837	NA		783	0	0
	FQ312003	1098428	+	calf6_76-80	SL1344_0993	predicted bacteriophage protein	3		-3.49807	NA	0.363218	0.999196	3.86129	0.736631		1569	87	33753
	FQ312003	1099472	-	calf1_21-25	gtgE	bacteriophage encoded virulence factor	1		-9.51205	NA	-16.6931	0.0982789	-7.18102	NA		1166	1	0
	FQ312003	1099978	-	calf5_61-65	gtgF	bacteriophage encoded virulence protein	3		-3.88434	NA	-1.02874	0.999196	2.8556	0.934256		2145	91	17583
	FQ312003	1099978	-	calf5_61-65	gtgF	bacteriophage encoded virulence protein	3		-3.88434	NA	-1.02874	0.999196	2.8556	0.934256		2145	91	17583
	FQ312003	1100006	-	calf1_21-25	gtgF	bacteriophage encoded virulence protein	3		-3.71146	NA	-4.24341	0.999196	-0.531944	0.985352		1401	67	1237
	FQ312003	1102238	+	calf5_61-65	pepN	aminopeptidase N	1		2.05615	0.778906	0.667085	0.999196	-1.38906	0.977971		1123	2926	29823
	FQ312003	1103932	+	calf2_31-35	pyrD	dihydroorotate dehydrogenase	1		-1.63483	NA	-2.82723	0.999196	-1.19239	NA		808	163	1904
	FQ312003	1104540	-	calf3_1-5	ycbW	conserved hypothetical protein	1		-5.79811	NA	-1.71339	0.999196	4.08472	0.857627		1954	22	9965
	FQ312003	1106291	+	calf3_1-5	rlmL	conserved hypothetical protein	3		-0.398426	0.930253	-0.514672	0.999196	-0.116247	0.990853		2371	1127	27756
	FQ312003	1106656	+	calf5_61-65	rlmL	conserved hypothetical protein	3		3.35695	0.778906	2.59872	0.972561	-0.75823	0.977971		909	5835	92091
	FQ312003	1106859	+	calf5_61-65	rlmL	conserved hypothetical protein	3		3.50603	0.778906	3.32497	0.589129	-0.18106	0.989045		797	5673	133578
	FQ312003	1109169	-	calf2_31-35	uup	ABC transporter ATP-binding protein	1		2.59906	0.778906	1.35014	0.999196	-1.24892	0.977971		902	3424	38459
	FQ312003	1111992	+	calf7_86-90	pqiB	hypothetical secreted protein	2		2.39393	0.778906	-0.741183	0.999196	-3.13511	0.746379		1277	4205	12777
	FQ312003	1112050	+	calf6_16-20	pqiB	hypothetical secreted protein	2		0.175822	0.960526	-0.10105	0.999196	-0.276872	0.981683		4198	2971	65461
	FQ312003	1115287	-	calf3_1-5	lonH	conserved hypothetical protein	3		-1.36193	NA	-0.642584	0.999196	0.719345	0.977971		1600	390	17141
	FQ312003	1115448	-	calf4_26-30	lonH	conserved hypothetical protein	3		-6.70642	NA	-1.04384	0.999196	5.66258	0.609568		1667	10	13522
	FQ312003	1115508	+	calf3_51-55	lonH	conserved hypothetical protein	3		-0.609834	NA	-0.314442	0.999196	0.295392	0.986437		1291	530	17363
	FQ312003	1116858	-	calf5_61-65	ycbG	conserved hypothetical protein	1		0.369336	NA	-0.162389	0.999196	-0.531724	0.979322		1075	870	16065
	FQ312003	1118124	-	calf1_21-25	ompA	outer membrane protein A	1		-1.79359	NA	-4.01872	0.999196	-2.22512	NA		819	148	845
	FQ312003	1120255	+	calf1_21-25	yccS	hypothetical membrane protein	1		0.428733	0.926796	0.0489181	0.999196	-0.379815	0.980307		1602	1351	27717
	FQ312003	1122867	+	calf3_6-10	helD	helicase IV (75 kD helicase)	3		0.378705	0.934489	0.862386	0.999196	0.483681	0.978142		1413	1151	42964
	FQ312003	1122916	-	calf3_51-55	helD	helicase IV (75 kD helicase)	3		-0.327607	NA	0.589465	0.999196	0.917072	0.977971		1318	658	33168
	FQ312003	1124305	-	calf6_81-85	helD	helicase IV (75 kD helicase)	3		-0.511768	NA	-0.795733	0.999196	-0.283965	0.986341		1766	776	17014
	FQ312003	1125472	-	calf6_36-40	yccT	hypothetical secreted protein	2		2.10311	0.778906	0.650351	0.999196	-1.45276	0.977971		931	2506	24439
	FQ312003	1125521	-	calf5_61-65	yccT	hypothetical secreted protein	2		1.71744	0.778906	1.66758	0.999196	-0.0498559	0.996569		829	1708	44046
	FQ312003	1128363	-	calf6_36-40	84bp upstream of yccW	conserved hypothetical protein			-2.17378	NA	-1.99966	0.999196	0.174124	0.990685		2175	302	9096
	FQ312003	1129205	+	calf5_56-60	SL1344_1022	hypothetical transcriptional regulator	2		-8.80699	NA	-0.664065	0.999196	8.14293	NA		715	1	7546
	FQ312003	1129611	-	calf3_46-50	SL1344_1022	hypothetical transcriptional regulator	2		0.814382	NA	-0.487185	0.999196	-1.30157	0.977971		1199	1321	14306
	FQ312003	1130506	+	calf1_21-25	3bp upstream of yccK	hypothetical protein in helD-serT intergenic region			2.06082	0.778906	1.47354	0.999196	-0.587272	0.977971		1689	4415	78446
	FQ312003	1130844	-	calf7_71-75	yccA	hypothetical membrane protein	2		2.40688	0.778906	1.79087	0.999196	-0.616002	0.977971		1209	4017	69967
	FQ312003	1131150	-	calf7_71-75	yccA	hypothetical membrane protein	2		-0.408718	NA	0.230286	0.999196	0.639005	0.977971		1515	715	29723
	FQ312003	1132150	+	calf6_76-80	pipA	conserved hypothetical protein	2		0.666236	0.873579	1.22936	0.999196	0.563121	0.977971		1735	1725	68035
	FQ312003	1132182	-	calf1_21-25	pipA	conserved hypothetical protein	2		-12.2917	NA	-17.03	0.128066	-4.73838	0.977971		1473	0	0
	FQ312003	1134306	-	calf5_66-70	pipC	cell invasion protein	2		-8.88912	NA	-13.6276	0.0869451	-4.73843	0.977971		1514	2	2
	FQ312003	1134329	-	calf1_11-15	pipC	cell invasion protein	2		-10.9395	NA	-15.6779	NA	-4.73837	NA		577	0	0
	FQ312003	1134818	-	calf3_51-55	sopB	Type III secretion system effector protein. Activates Cdc42, RhoG, AktA and chloride secretion through its inositol phosphatase activity and disrupts tight junctions	1		-8.93433	NA	-5.74212	0.999196	3.19222	0.977971		1562	2	488
	FQ312003	1136571	+	calf3_51-55	orfX	conserved hypothetical protein	3		-8.5589	NA	-0.673857	0.999196	7.88504	0.303759		1806	3	18932
	FQ312003	1136596	+	calf4_26-30	orfX	conserved hypothetical protein	3		-12.6911	NA	-1.52071	0.999196	11.1704	0.248738		1942	0	11318
	FQ312003	1136598	+	calf4_26-30	orfX	conserved hypothetical protein	3		-4.57511	NA	-4.06357	NA	0.511534	NA		7	0	7
	FQ312003	1137148	-	calf5_61-65	pipD	hypothetical secreted peptidase	2		-4.82286	NA	-0.0134479	0.99943	4.80941	0.636437		1536	34	25450
	FQ312003	1138389	-	calf6_16-20	pipD	hypothetical secreted peptidase	2		-10.2154	NA	-6.67313	0.817978	3.54223	0.977971		1898	1	311
	FQ312003	1138609	-	calf1_11-15	copS	histidine kinase	4		-2.13442	NA	-3.22381	0.999196	-1.08939	0.977971		1696	242	3036
	FQ312003	1138612	-	calf6_16-20	copS	histidine kinase	4		-5.27175	NA	-2.23035	0.999196	3.0414	0.969721		2220	36	7912
	FQ312003	1138866	+	calf1_21-25	copS	histidine kinase	4		-12.1367	NA	-16.8751	0.148611	-4.73838	NA		1323	0	0
	FQ312003	1139319	+	calf5_61-65	copS	histidine kinase	4		-7.45712	NA	-1.42705	0.999196	6.03007	0.699539		1122	4	6978
	FQ312003	1140720	+	calf6_36-40	15bp upstream of copR	response regulator			0.452831	0.926513	-0.764319	0.999196	-1.21715	0.977971		1874	1607	18452
	FQ312003	1141486	-	calf6_41-45	301bp upstream of SL1344_1036	hypothetical exported protein			0.839174	0.872165	2.57467	0.999196	1.73549	0.977971		844	946	84092
	FQ312003	1141630	-	calf3_51-55	hpaC	4-hydroxyphenylacetate 3-monooxygenase coupling protein	1		1.12351	0.805575	1.49677	0.999196	0.373267	0.980307		1241	1694	58574
	FQ312003	1142735	-	calf1_11-15	hpaB	4-hydroxyphenylacetate 3-monooxygenase	1		0.581612	NA	-0.207079	0.999196	-0.788691	0.977971		1378	1292	19965
	FQ312003	1148766	+	calf3_46-50	hpaH	2-oxo-hepta-3-ene-1,7-dioic acid hydratase	2		1.36273	NA	-0.688539	0.999196	-2.05127	0.977971		607	978	6299
	FQ312003	1148866	-	calf7_71-75	hpaH	2-oxo-hepta-3-ene-1,7-dioic acid hydratase	2		1.09562	0.806444	0.922414	0.999196	-0.173207	0.988923		1378	1845	43680
	FQ312003	1149722	-	calf6_16-20	hpaI	2,4-dihydroxyhept-2-ene-1,7-dioic acid aldolase	1		0.0149558	0.997823	0.600442	0.999196	0.585487	0.977971		1725	1092	43742
	FQ312003	1151207	+	calf7_86-90	hpaX	hypothetical 4-hydroxyphenylacetate permease	1		0.787242	NA	-0.274442	0.999196	-1.06168	0.977971		985	1065	13620
	FQ312003	1153565	+	calf1_21-25	SL1344_1048	hypothetical protein	1		1.13774	0.800203	0.315438	0.999196	-0.822298	0.977971		1511	2083	31447
	FQ312003	1153729	+	calf6_16-20	137bp upstream of SL1344_1048	hypothetical protein			-6.48157	NA	-2.17354	0.999196	4.30803	0.856068		1997	14	7403
	FQ312003	1153829	+	calf5_66-70	237bp upstream of SL1344_1048	hypothetical protein			-1.65285	NA	-0.369021	0.999196	1.28383	0.977971		2098	418	27169
	FQ312003	1153972	+	calf6_41-45	380bp upstream of SL1344_1048	hypothetical protein			-9.09005	NA	-1.60763	0.999196	7.48242	NA		870	1	4774
	FQ312003	1154976	-	calf5_66-70	614bp upstream of SL1344_1049	conserved hypothetical protein			-2.5777	NA	0.246487	0.999196	2.82419	0.934709		1153	121	22876
	FQ312003	1156370	-	calf2_31-35	129bp upstream of cbpA	curved DNA-binding protein			0.823812	NA	0.178357	0.999196	-0.645455	0.977971		1303	1445	24660
	FQ312003	1157944	+	calf3_1-5	scsB	membrane protein, suppressor for copper-sensitivity B precursor	1		-0.179755	0.966208	0.653541	0.999196	0.833296	0.977971		2419	1338	63640
	FQ312003	1160316	-	calf5_66-70	agp	glucose-1-phosphatase precursor (G1Pase), secreted	2		-0.850971	NA	-0.401441	0.999196	0.449531	0.982085		1261	438	15967
	FQ312003	1160548	+	calf6_16-20	agp	glucose-1-phosphatase precursor (G1Pase), secreted	2		0.528547	0.885831	0.526572	0.999196	-0.00197494	0.999524		2597	2347	62567
	FQ312003	1161879	-	calf6_81-85	wrbA	trp repressor binding protein	1		-0.0811726	0.985287	-0.306528	0.999196	-0.225355	0.986664		2293	1358	31009
	FQ312003	1162610	-	calf6_41-45	ymdF	conserved hypothetical protein	1		0.0636884	0.990798	2.30024	0.999196	2.23655	0.954425		814	533	67054
	FQ312003	1163340	+	calf6_36-40	ycdC	hypothetical transcriptional regulator	1		1.70249	0.778906	1.05705	0.999196	-0.645446	0.977971		998	2035	34729
	FQ312003	1163579	+	calf7_86-90	SL1344_1061	hypothetical secreted protein	2		1.84574	0.778906	0.653718	0.999196	-1.19202	0.977971		905	2038	23812
	FQ312003	1163601	-	calf3_1-5	SL1344_1061	hypothetical secreted protein	2		-0.147402	0.974961	1.21398	0.999196	1.36139	0.977971		1363	771	52881
	FQ312003	1163870	-	calf3_46-50	10bp upstream of SL1344_1061	hypothetical secreted protein			0.831118	NA	-5.78649	0.362067	-6.61761	0.284331		1571	1751	476
	FQ312003	1164285	-	calf5_61-65	putA	proline dehydrogenase (proline oxidase)	2		2.07984	0.778906	2.51285	0.98297	0.433005	0.980307		945	2503	90206
	FQ312003	1166057	-	calf4_26-30	putA	proline dehydrogenase (proline oxidase)	2		-9.59401	NA	-2.0508	NA	7.54321	NA		227	0	916
	FQ312003	1169497	-	calf1_21-25	putP	sodium/proline symporter (proline permease)	2		0.145258	NA	-0.200545	0.999196	-0.345802	0.9844		1081	749	15733
	FQ312003	1169745	+	calf3_6-10	putP	sodium/proline symporter (proline permease)	2		0.310986	0.936652	0.724632	0.999196	0.413646	0.978142		2222	1727	61410
	FQ312003	1169887	-	calf5_66-70	76bp upstream of putP	sodium/proline symporter (proline permease)			-9.54309	NA	-4.07829	0.999196	5.4648	NA		1191	1	1179
	FQ312003	1169960	+	calf3_6-10	149bp upstream of putP	sodium/proline symporter (proline permease)			-2.55132	NA	0.201083	0.999196	2.75241	0.907853		1497	160	28781
	FQ312003	1170324	-	calf5_61-65	513bp upstream of putP	sodium/proline symporter (proline permease)			-9.32967	NA	-4.64832	NA	4.68135	NA		189	0	126
	FQ312003	1170576	-	calf3_51-55	765bp upstream of putP	sodium/proline symporter (proline permease)			0.545736	NA	0.305961	0.999196	-0.239775	0.988246		1030	942	21296
	FQ312003	1171986	+	calf6_41-45	SL1344_1065	hypothetical transcriptional regulator	2		-2.67052	NA	0.612197	0.999196	3.28272	0.875045		1128	111	28837
	FQ312003	1172471	+	calf7_86-90	SL1344_1065	hypothetical transcriptional regulator	2		-1.16265	NA	-1.10068	0.999196	0.06197	0.996569		1097	307	8555
	FQ312003	1172927	+	calf5_56-60	SL1344_1066	hypothetical sodium/glucose cotransporter	1		-1.85888	NA	-0.562199	0.999196	1.29668	0.977971		1569	271	17772
	FQ312003	1176666	+	calf3_6-10	SL1344_1068	conserved hypothetical protein	1		-11.2145	NA	-8.65237	NA	2.5621	NA		698	0	29
	FQ312003	1178313	-	calf5_66-70	SL1344_1070	hypothetical transporter	2		-5.35254	NA	-10.0909	NA	-4.73837	NA		12	0	0
	FQ312003	1178346	+	calf1_21-25	SL1344_1070	hypothetical transporter	2		-6.62545	NA	-11.3638	NA	-4.73837	NA		29	0	0
	FQ312003	1179304	-	calf3_51-55	SL1344_1071	hypothetical oxidoreductase	2		-7.20898	NA	0.38444	0.999196	7.59342	0.268629		1417	6	30934
	FQ312003	1179938	+	calf7_71-75	SL1344_1071	hypothetical oxidoreductase	2		-6.0135	NA	0.624307	0.999196	6.63781	0.288124		1753	17	45192
	FQ312003	1181201	+	calf5_56-60	233bp upstream of tRNA	tRNA-Ser			-2.6994	NA	-1.97529	0.999196	0.724112	0.978715		1607	155	6835
	FQ312003	1182196	+	calf5_61-65	53bp upstream of ycdW	hypothetical 2-hydroxyacid dehydrogenase in phoh-csgg intergenic region			0.467456	0.921448	0.474333	0.999196	0.00687622	0.999524		1488	1289	34574
	FQ312003	1184307	+	calf5_66-70	csgG	assembly/transport component in curli production	2		-1.94126	NA	-0.492106	0.999196	1.44915	0.977971		1888	308	22450
	FQ312003	1184630	+	calf6_41-45	csgG	assembly/transport component in curli production	2		-5.2753	NA	1.18986	0.999196	6.46516	0.472579		680	11	25944
	FQ312003	1185156	+	calf5_61-65	csgF	assembly/transport component in curli production	1		-11.8525	NA	-2.98477	0.999196	8.86771	NA		1086	0	2294
	FQ312003	1187702	-	calf5_61-65	csgB	nucleation component of curlin monomers	1		-12.2445	NA	-1.79224	0.999196	10.4523	0.384139		1425	0	6880
	FQ312003	1188016	-	calf5_61-65	csgA	major curlin subunit precursor	1		-9.44528	NA	-7.67601	0.777788	1.76927	NA		1113	1	91
	FQ312003	1188449	-	calf3_46-50	csgC	curli prooduction protein	2		-8.73247	NA	-3.22664	0.999196	5.50583	0.848586		1358	2	2426
	FQ312003	1188604	-	calf5_61-65	csgC	curli prooduction protein	2		-1.06685	0.831596	1.21015	0.999196	2.277	0.909269		1508	451	58351
	FQ312003	1188732	+	calf1_11-15	119bp upstream of csgC	curli prooduction protein			-5.58754	NA	-7.65224	0.4617	-2.0647	0.977971		1612	21	134
	FQ312003	1189303	-	calf4_26-30	SL1344_1084	Hypothetical UPF0189 protein <ORFName>.	1		2.86008	0.778906	0.763206	0.999196	-2.09688	0.908895		1463	6655	41529
	FQ312003	1190280	+	calf6_41-45	ymdC	conserved hypothetical protein	1		0.731998	NA	1.58526	0.999196	0.85326	0.977971		862	897	43259
	FQ312003	1191250	+	calf2_31-35	mdoC	Glucans biosynthesis protein C	5		-5.02571	NA	-2.79572	0.999196	2.22999	NA		884	17	2129
	FQ312003	1191286	+	calf1_11-15	mdoC	Glucans biosynthesis protein C	5		-1.6779	NA	-2.80653	0.999196	-1.12864	0.977971		1859	364	4444
	FQ312003	1191479	-	calf3_6-10	mdoC	Glucans biosynthesis protein C	5		-2.2793	NA	0.844871	0.999196	3.12417	0.861638		1232	159	37008
	FQ312003	1191842	-	calf6_41-45	mdoC	Glucans biosynthesis protein C	5		-1.2636	NA	1.08831	0.999196	2.35191	0.944252		1188	310	42246
	FQ312003	1192194	-	calf6_41-45	mdoC	Glucans biosynthesis protein C	5		0.272623	NA	1.14707	0.999196	0.874449	0.977971		1098	831	40669
	FQ312003	1192923	+	calf7_86-90	mdoG	Glucans biosynthesis protein G precursor.	1		-2.90552	NA	-3.89422	0.999196	-0.988693	0.978142		1507	126	1695
	FQ312003	1194199	+	calf3_51-55	mdoH	Glucans biosynthesis glucosyltransferase H	2		-0.176488	NA	-1.28248	0.999196	-1.10599	0.977971		1499	831	10306
	FQ312003	1194738	+	calf1_11-15	mdoH	Glucans biosynthesis glucosyltransferase H	2		-11.6844	NA	-16.4228	0.210549	-4.73837	NA		967	0	0
	FQ312003	1200854	-	calf1_21-25	yceA	conserved hypothetical protein	1		-1.52634	NA	-1.63725	0.999196	-0.110905	0.99543		869	189	4672
	FQ312003	1202012	+	calf5_61-65	yceJ	cytochrome b561 homolog 2	1		0.328612	0.944768	0.801161	0.999196	0.47255	0.978142		1407	1107	41004
	FQ312003	1202525	-	calf6_36-40	4bp upstream of yceO	conserved hypothetical protein			-1.74267	NA	-1.76364	0.999196	-0.0209692	0.998989		1501	281	7393
	FQ312003	1203089	-	calf1_11-15	solA	N-methyl-L-tryptophan oxidase	2		1.19043	0.790891	0.242616	0.999196	-0.94781	0.977971		1582	2262	31304
	FQ312003	1203116	+	calf1_21-25	solA	N-methyl-L-tryptophan oxidase	2		-1.69553	NA	-2.53972	0.999196	-0.844194	0.978142		1308	253	3762
	FQ312003	1203770	+	calf3_46-50	90bp upstream of solA	N-methyl-L-tryptophan oxidase			-9.19829	NA	-13.9367	0.145746	-4.73842	NA		938	1	1
	FQ312003	1203789	-	calf3_1-5	109bp upstream of solA	N-methyl-L-tryptophan oxidase			-1.36493	NA	-0.345022	0.999196	1.01991	0.977971		1406	342	18513
	FQ312003	1203940	-	calf1_21-25	bssS	conserved hypothetical protein	1		1.83745	NA	1.0249	0.999196	-0.812548	0.977971		410	918	13953
	FQ312003	1204069	+	calf3_46-50	19bp upstream of bssS	conserved hypothetical protein			-6.03226	NA	-2.1748	0.999196	3.85746	0.90611		1776	17	6578
	FQ312003	1204372	-	calf1_21-25	dinI	damage-inducible protein	2		1.31539	0.778906	1.00612	0.999196	-0.309269	0.981683		2373	3700	79713
	FQ312003	1204373	-	calf1_21-25	dinI	damage-inducible protein	2		3.67417	0.778906	3.36671	0.706577	-0.307463	0.985352		462	3695	79705
	FQ312003	1204746	-	calf3_6-10	pyrC	Dihydroorotase	2		-1.73607	NA	-0.70962	0.999196	1.02645	0.977971		1760	331	17999
	FQ312003	1205018	-	calf3_51-55	pyrC	Dihydroorotase	2		-6.463	NA	-1.51294	0.999196	4.95006	0.770116		1549	11	9077
	FQ312003	1208620	+	calf5_61-65	209bp upstream of yceL	hypothetical membrane transporter			-0.252473	NA	-0.080392	0.999196	0.172081	0.989045		1639	862	25926
	FQ312003	1208663	-	calf6_36-40	rimJ	ribosomal-protein-alanine acetyltransferase	2		0.527226	NA	0.0914268	0.999196	-0.435799	0.981089		999	902	17801
	FQ312003	1209076	+	calf5_61-65	rimJ	ribosomal-protein-alanine acetyltransferase	2		1.02379	0.820717	1.94968	0.999196	0.925892	0.977971		1121	1428	72423
	FQ312003	1209340	+	calf3_46-50	yceH	conserved hypothetical protein	1		1.06149	0.80594	1.53341	0.999196	0.471925	0.978142		1554	2032	75234
	FQ312003	1209959	+	calf3_51-55	mviM	hypothetical virulence factor MviM	1		1.95069	0.778906	1.25853	0.999196	-0.692165	0.977971		1619	3921	64783
	FQ312003	1213151	+	calf3_6-10	flgN	flagella synthesis protein FlgN	1		-2.7447	NA	0.73158	0.999196	3.47628	0.906243		674	63	18717
	FQ312003	1214680	-	calf7_86-90	flgB	hypothetical flagellar basal-body rod protein FlgB (proximal rod protein)	1		-1.89397	NA	-3.18906	0.999196	-1.29509	NA		878	148	1610
	FQ312003	1215191	+	calf6_81-85	flgC	hypothetical flagellar basal-body rod protein FlgC (proximal rod protein)	1		1.26009	0.778906	1.58392	0.999196	0.32383	0.982085		1722	2584	86338
	FQ312003	1219339	-	calf4_26-30	flgH	Flagellar L-ring protein precursor	1		-11.7464	NA	-2.13659	0.999196	9.60982	NA		1009	0	3837
	FQ312003	1219898	+	calf3_1-5	flgI	Flagellar P-ring protein precursor	3		1.0003	NA	1.78167	0.999196	0.781363	0.978142		304	381	17481
	FQ312003	1220162	-	calf6_41-45	flgI	Flagellar P-ring protein precursor	3		1.31085	0.822277	3.62166	0.838189	2.31081	0.969721		359	558	73907
	FQ312003	1220189	+	calf1_11-15	flgI	Flagellar P-ring protein precursor	3		1.9809	0.778906	1.45183	0.999196	-0.529071	0.978142		837	2070	38294
	FQ312003	1222549	-	calf7_71-75	flgK	flagellar hook-associated protein 1	1		-0.45387	0.926598	1.72073	0.999196	2.1746	0.906078		1843	843	101596
	FQ312003	1223742	+	calf7_86-90	flgL	flagellar hook-associated protein 3	1		-10.2307	NA	-14.969	NA	-4.73837	NA		353	0	0
	FQ312003	1225463	+	calf6_36-40	rne	ribonuclease E	1		-3.99955	NA	-5.40083	0.708992	-1.40129	0.977971		2400	94	950
	FQ312003	1228576	+	calf6_76-80	rluC	ribosomal large subunit pseudouridine synthase C (EC 4.2.1.70)	1		0.552201	0.908402	-0.366775	0.999196	-0.918976	0.977971		1746	1604	22646
	FQ312003	1230153	+	calf5_56-60	22bp upstream of SL1344_1124	hypothetical inner membrane lipoprotein			-9.43182	NA	-1.30298	0.999196	8.12884	0.310262		2205	2	14945
	FQ312003	1230418	-	calf5_61-65	SL1344_1125	conserved hypothetical protein	2		-0.685874	0.89334	1.45825	0.999196	2.14413	0.941254		1366	532	62775
	FQ312003	1230545	+	calf6_36-40	SL1344_1125	conserved hypothetical protein	2		1.54684	0.778906	-0.235934	0.999196	-1.78277	0.966292		1841	3370	26145
	FQ312003	1231258	-	calf6_81-85	41bp upstream of maf-a	conserved hypothetical protein			0.250423	0.960695	-1.99513	0.999196	-2.24556	0.906078		2960	2206	12418
	FQ312003	1232235	+	calf6_36-40	74bp upstream of rpl32	50S ribosomal protein L32. Chloroplast 50S ribosomal protein L32.			1.32526	0.778906	-0.137392	0.999196	-1.46266	0.977971		1509	2369	22945
	FQ312003	1236775	+	calf7_86-90	fabF	3-oxoacyl-[acyl-carrier-protein] synthase II	3		-5.32752	NA	-4.05144	0.999196	1.27608	0.977971		1282	20	1293
	FQ312003	1237267	+	calf6_16-20	fabF	3-oxoacyl-[acyl-carrier-protein] synthase II	3		-6.96666	NA	-4.6337	0.999196	2.33296	NA		1198	6	807
	FQ312003	1237737	+	calf3_1-5	fabF	3-oxoacyl-[acyl-carrier-protein] synthase II	3		-5.47472	NA	-4.11872	NA	1.356	NA		213	3	205
	FQ312003	1239115	-	calf6_36-40	yceG	hypothetical secreted protein	1		1.04581	0.81996	0.28215	0.999196	-0.763665	0.977971		1254	1622	25503
	FQ312003	1242102	-	calf2_31-35	ycfH	conserved hypothetical protein	1		1.62722	NA	0.00990638	0.99943	-1.61731	0.977971		387	749	6517
	FQ312003	1242470	+	calf1_21-25	254bp upstream of ycfH	conserved hypothetical protein			2.09152	0.778906	1.16202	0.999196	-0.929497	0.977971		1416	3781	52994
	FQ312003	1242552	-	calf3_46-50	ptsG	PTS system, glucose-specific IIBC component	5		-0.13219	NA	-3.49837	0.969061	-3.36618	0.820787		1940	1109	2871
	FQ312003	1242842	-	calf3_6-10	ptsG	PTS system, glucose-specific IIBC component	5		0.0574249	0.989581	0.513292	0.999196	0.455867	0.978142		2198	1433	52469
	FQ312003	1243009	+	calf3_6-10	ptsG	PTS system, glucose-specific IIBC component	5		1.07902	0.814114	2.26603	0.999196	1.18701	0.977971		1162	1538	93478
	FQ312003	1243073	-	calf6_36-40	ptsG	PTS system, glucose-specific IIBC component	5		1.74362	0.778906	-0.99242	0.999196	-2.73604	0.8245		1479	3103	12433
	FQ312003	1243192	+	calf2_31-35	ptsG	PTS system, glucose-specific IIBC component	5		1.3606	NA	0.640305	0.999196	-0.7203	0.977971		588	946	15328
	FQ312003	1244083	-	calf1_21-25	fhuE	outer-membrane receptor for Fe(iii)-coprogen, fe(iii)-ferrioxamine b and fe(iii)-rhodotrulic acid	9		0.669971	0.880445	0.0610579	0.999196	-0.608913	0.977971		1568	1563	27358
	FQ312003	1244192	+	calf5_56-60	fhuE	outer-membrane receptor for Fe(iii)-coprogen, fe(iii)-ferrioxamine b and fe(iii)-rhodotrulic acid	9		-7.52088	NA	-1.02239	0.999196	6.49849	0.481644		1759	6	14482
	FQ312003	1244538	+	calf5_56-60	fhuE	outer-membrane receptor for Fe(iii)-coprogen, fe(iii)-ferrioxamine b and fe(iii)-rhodotrulic acid	9		-7.73961	NA	-2.3482	0.999196	5.39141	0.723058		2047	6	6723
	FQ312003	1244547	-	calf3_6-10	fhuE	outer-membrane receptor for Fe(iii)-coprogen, fe(iii)-ferrioxamine b and fe(iii)-rhodotrulic acid	9		1.12351	0.806444	0.751011	0.999196	-0.372498	0.980627		1304	1780	36704
	FQ312003	1244693	-	calf1_21-25	fhuE	outer-membrane receptor for Fe(iii)-coprogen, fe(iii)-ferrioxamine b and fe(iii)-rhodotrulic acid	9		2.6121	0.778906	1.72401	0.999196	-0.888088	0.977971		1056	4045	58345
	FQ312003	1244777	+	calf1_21-25	fhuE	outer-membrane receptor for Fe(iii)-coprogen, fe(iii)-ferrioxamine b and fe(iii)-rhodotrulic acid	9		1.48135	0.778906	1.04758	0.999196	-0.433768	0.978142		2126	3719	73498
	FQ312003	1245447	-	calf7_86-90	fhuE	outer-membrane receptor for Fe(iii)-coprogen, fe(iii)-ferrioxamine b and fe(iii)-rhodotrulic acid	9		1.92177	NA	0.404012	0.999196	-1.51776	0.977971		832	1975	18412
	FQ312003	1245448	+	calf6_36-40	fhuE	outer-membrane receptor for Fe(iii)-coprogen, fe(iii)-ferrioxamine b and fe(iii)-rhodotrulic acid	9		-0.758084	NA	-2.05551	0.999196	-1.29743	0.977971		1590	589	6397
	FQ312003	1245745	+	calf1_11-15	fhuE	outer-membrane receptor for Fe(iii)-coprogen, fe(iii)-ferrioxamine b and fe(iii)-rhodotrulic acid	9		1.62287	0.778906	0.994994	0.999196	-0.627874	0.977971		1193	2302	39767
	FQ312003	1247468	-	calf2_31-35	ycfM	hypothetical lipoprotein	1		0.571096	NA	-0.866476	0.999196	-1.43757	0.977971		520	484	4770
	FQ312003	1248325	-	calf4_26-30	thiK	conserved hypothetical protein	2		-1.41444	0.778906	0.891528	0.999196	2.30597	0.906078		2072	487	64287
	FQ312003	1248738	-	calf6_81-85	thiK	conserved hypothetical protein	2		2.81356	0.778906	0.675726	0.999196	-2.13784	0.901824		2205	9712	58909
	FQ312003	1248960	+	calf6_76-80	nagZ	Beta-hexosaminidase	1		1.64763	0.778906	1.02421	0.999196	-0.623422	0.977971		1027	2016	34934
	FQ312003	1251110	+	calf2_31-35	ndh	NADH dehydrogenase	2		1.47142	0.778906	0.682346	0.999196	-0.789075	0.977971		1043	1812	27993
	FQ312003	1251249	+	calf1_21-25	ndh	NADH dehydrogenase	2		1.19193	0.790827	1.04584	0.999196	-0.14609	0.989045		1296	1855	44750
	FQ312003	1252106	+	calf5_61-65	ycfJ	hypothetical secreted protein	1		1.68583	0.778906	1.23746	0.999196	-0.448373	0.980307		1085	2187	42786
	FQ312003	1253051	-	calf3_46-50	ycfQ	hypothetical TetR-family regulatory protein	3		2.62559	0.778906	5.91749	0.0913561	3.2919	0.750804		1206	4663	1219141
	FQ312003	1253243	+	calf5_56-60	ycfQ	hypothetical TetR-family regulatory protein	3		-1.62167	NA	-0.226136	0.999196	1.39554	0.977971		1449	295	20718
	FQ312003	1253245	+	calf2_31-35	ycfQ	hypothetical TetR-family regulatory protein	3		1.551	0.778906	0.0550053	0.999196	-1.496	0.977971		1943	3567	33759
	FQ312003	1254676	-	calf5_66-70	ycfS	hypothetical exported protein	1		-0.864324	NA	-0.310232	0.999196	0.554092	0.980307		956	329	12895
	FQ312003	1254964	+	calf1_21-25	75bp upstream of ycfS	hypothetical exported protein			0.410904	NA	-0.0949629	0.999196	-0.505867	0.983437		437	364	6843
	FQ312003	1255560	-	calf5_61-65	mfd	transcription-repair coupling factor (TrcF)	2		1.48944	0.778906	1.57848	0.999196	0.0890395	0.993069		1067	1877	53296
	FQ312003	1258464	-	calf5_56-60	mfd	transcription-repair coupling factor (TrcF)	2		-0.433507	NA	-0.579464	0.999196	-0.145957	0.990187		1981	919	22172
	FQ312003	1262093	+	calf5_66-70	ycfX	hypothetical ROK-family protein	1		1.99274	0.778906	0.658309	0.999196	-1.33444	0.977971		1153	2875	30434
	FQ312003	1266233	+	calf6_76-80	sifA	Type III secretion system effector protein-necessary for Sif formation and maintaining the SCV. Has GAP activity	1		-3.79143	NA	-1.76646	0.999196	2.02497	0.977971		1304	59	6410
	FQ312003	1267398	-	calf3_1-5	potB	spermidine/putrescine transport system permease protein PotB	5		-0.451584	NA	-0.331621	0.999196	0.119963	0.990853		1851	848	24600
	FQ312003	1267401	-	calf3_51-55	potB	spermidine/putrescine transport system permease protein PotB	5		-0.0772786	NA	0.694531	0.999196	0.771809	0.977971		1428	848	38651
	FQ312003	1267410	-	calf3_51-55	potB	spermidine/putrescine transport system permease protein PotB	5		-2.74888	NA	0.357551	0.999196	3.10643	0.880609		1427	133	30578
	FQ312003	1267522	-	calf5_61-65	potB	spermidine/putrescine transport system permease protein PotB	5		1.6409	0.778906	1.1003	0.999196	-0.540597	0.977971		1322	2583	47404
	FQ312003	1267944	-	calf5_56-60	potB	spermidine/putrescine transport system permease protein PotB	5		3.7186	0.778906	-0.20808	0.999196	-3.92668	0.545872		1432	11811	20733
	FQ312003	1271836	+	calf5_61-65	SL1344_1165	conserved hypothetical protein (pseudogene)	3		-7.41272	NA	-1.75919	0.999196	5.65352	0.77257		1088	4	5375
	FQ312003	1272160	+	calf5_56-60	SL1344_1165	conserved hypothetical protein (pseudogene)	3		-9.94063	NA	-10.7722	0.211043	-0.831608	0.984222		1569	1	15
	FQ312003	1272801	-	calf3_46-50	SL1344_1165	conserved hypothetical protein (pseudogene)	3		1.14077	0.799933	-0.351886	0.999196	-1.49266	0.977971		2071	2861	27140
	FQ312003	1273734	-	calf3_51-55	ycfD	conserved hypothetical protein	2		-0.301435	NA	1.27708	0.999196	1.57851	0.977971		895	455	36276
	FQ312003	1273979	-	calf6_36-40	ycfD	conserved hypothetical protein	2		-1.65187	NA	-1.44674	0.999196	0.205138	0.989045		1906	380	11694
	FQ312003	1274620	+	calf1_21-25	phoQ	sensor protein PhoQ, regulator of virulence determinants	1		-9.44363	NA	-16.6246	0.10562	-7.18102	NA		1112	1	0
	FQ312003	1281078	+	calf4_26-30	12bp upstream of rluB	hypothetical ribosomal large subunit pseudouridine synthase B			-0.862697	NA	-0.40207	0.999196	0.460627	0.980307		1637	564	20719
	FQ312003	1281167	+	calf6_36-40	101bp upstream of rluB	hypothetical ribosomal large subunit pseudouridine synthase B			-4.08249	NA	-5.19733	0.996017	-1.11484	NA		1244	46	567
	FQ312003	1281367	+	calf6_16-20	icdA	isocitrate dehydrogenase	1		-11.6918	NA	-16.4302	0.210549	-4.73837	NA		972	0	0
	FQ312003	1282852	+	calf3_6-10	175bp upstream of STnc150	small RNA; experimentally verified			-12.7859	NA	-4.38312	0.999196	8.40279	0.636437		2074	0	1662
	FQ312003	1283178	+	calf5_66-70	SL1344_1177	predicted bacteriophage protein	3		-13.2927	NA	-7.69377	0.680134	5.59892	0.923787		2947	0	238
	FQ312003	1283205	+	calf5_61-65	SL1344_1177	predicted bacteriophage protein	3		-9.49633	NA	-2.97868	0.999196	6.51765	NA		1153	1	2446
	FQ312003	1283708	+	calf6_16-20	SL1344_1177	predicted bacteriophage protein	3		-12.6082	NA	-13.904	0.125243	-1.29581	0.980307		1834	0	2
	FQ312003	1285447	-	calf5_66-70	envF	lipoprotein	1		-12.1781	NA	-4.77012	0.999196	7.40798	0.820311		1361	0	834
	FQ312003	1286146	-	calf5_61-65	IsrC	small RNA; experimentally verified	4		0.682609	0.874034	0.534858	0.999196	-0.147751	0.989045		1612	1621	39060
	FQ312003	1286160	-	calf1_11-15	IsrC	small RNA; experimentally verified	4		1.65461	0.778906	0.212863	0.999196	-1.44175	0.977971		1965	3876	38089
	FQ312003	1286162	-	calf6_81-85	IsrC	small RNA; experimentally verified	4		0.841446	0.860035	-1.3842	0.999196	-2.22565	0.903484		2463	2765	15781
	FQ312003	1286172	-	calf5_61-65	IsrC	small RNA; experimentally verified	4		0.94488	0.823004	0.361791	0.999196	-0.583089	0.977971		1485	1791	31915
	FQ312003	1286723	-	calf7_71-75	165bp upstream of msgA	hypothetical virulence protein (MsgA)			-7.17226	NA	-3.41094	0.999196	3.76133	NA		921	4	1448
	FQ312003	1287026	+	calf6_16-20	envE	hypothetical lipoprotein	3		-8.6716	NA	-10.6027	0.164223	-1.93112	0.977971		1953	3	21
	FQ312003	1287039	+	calf5_61-65	envE	hypothetical lipoprotein	3		-8.7197	NA	-1.53343	0.999196	7.18627	0.545872		1346	2	7776
	FQ312003	1287077	+	calf6_76-80	envE	hypothetical lipoprotein	3		-1.92641	NA	0.323588	0.999196	2.25	0.951756		1808	298	37841
	FQ312003	1290592	-	calf7_86-90	STnc520	small RNA; experimentally verified	2		-8.86823	NA	-3.2597	0.999196	5.60853	0.820787		1492	2	2605
	FQ312003	1290621	-	calf5_66-70	STnc520	small RNA; experimentally verified	2		-10.2047	NA	-4.05683	0.999196	6.14791	0.777256		1884	1	1893
	FQ312003	1292694	+	calf6_41-45	SL1344_1187	hypothetical heat shock protein	1		-1.12386	0.824963	1.50964	0.999196	2.63351	0.868894		1454	418	69242
	FQ312003	1294218	+	calf5_61-65	SL1344_1188	hypothetical protein	1		-12.1919	NA	-2.0566	0.999196	10.1353	0.435616		1374	0	5523
	FQ312003	1295478	-	calf5_56-60	184bp upstream of SL1344_1190	hypothetical lipoprotein			-6.90689	NA	-3.11966	0.999196	3.78723	0.95582		1724	9	3317
	FQ312003	1296819	-	calf3_46-50	SL1344_1191	hypothetical substrate-binding transport protein	1		-1.57525	NA	-5.72762	0.485895	-4.15237	0.820787		2012	423	635
	FQ312003	1301406	+	calf3_46-50	SL1344_1196	hypothetical membrane protein	1		-4.61826	NA	-17.3538	0.036529	-12.7356	0.276336		1843	47	0
	FQ312003	1304370	+	calf6_76-80	133bp upstream of aadA	aminoglycoside-resistance protein			-3.06975	NA	0.886832	0.999196	3.95658	0.687246		1434	107	44347
	FQ312003	1304383	+	calf6_81-85	SL1344_1200	hypothetical regulatory protein	2		-4.3046	NA	-3.3236	0.999196	0.981004	0.977971		2555	81	4268
	FQ312003	1304459	+	calf5_56-60	SL1344_1200	hypothetical regulatory protein	2		-9.64476	NA	-6.28526	0.987991	3.35949	NA		1278	1	274
	FQ312003	1305132	+	calf6_81-85	SL1344_1201	hypothetical transcriptional regulator	4		-4.84133	0.778906	0.0861371	0.999196	4.92747	0.466244		2837	62	50366
	FQ312003	1305397	-	calf6_81-85	SL1344_1201	hypothetical transcriptional regulator	4		-13.0151	NA	-3.42607	0.999196	9.58901	0.440613		2431	0	3782
	FQ312003	1305507	+	calf1_21-25	SL1344_1201	hypothetical transcriptional regulator	4		-12.4736	NA	-17.212	0.109309	-4.73839	0.977971		1671	0	0
	FQ312003	1305572	+	calf1_21-25	SL1344_1201	hypothetical transcriptional regulator	4		-5.93825	NA	-6.18132	0.999196	-0.243075	NA		881	9	203
	FQ312003	1305938	-	calf6_76-80	46bp upstream of SL1344_1201	hypothetical transcriptional regulator			-3.04937	NA	0.556434	0.999196	3.6058	0.722262		1916	145	47125
	FQ312003	1307080	-	calf5_56-60	aroQ	chorismate mutase	1		-7.6068	NA	-3.35143	0.999196	4.25537	0.906298		1867	6	3059
	FQ312003	1308083	-	calf6_36-40	yeaS	hypothetical membrane transport protein	1		-0.511294	NA	-1.7087	0.999196	-1.19741	0.977971		1158	509	5925
	FQ312003	1308094	+	calf7_71-75	8bp upstream of yeaS	hypothetical membrane transport protein			0.185455	0.965258	0.654164	0.999196	0.468708	0.978142		2111	1504	55561
	FQ312003	1312791	-	calf5_56-60	yeaN	hypothetical membrane protein	1		2.01878	0.778906	-0.182605	0.999196	-2.20139	0.919931		1221	3100	17993
	FQ312003	1314929	+	calf4_26-30	yeaK	conserved hypothetical protein	2		-9.57201	NA	1.48592	0.999196	11.0579	0.0791163		1215	1	56914
	FQ312003	1314992	+	calf7_86-90	yeaK	conserved hypothetical protein	2		0.200832	NA	0.0610781	0.999196	-0.139753	0.990853		911	656	15895
	FQ312003	1315263	-	calf6_76-80	yeaJ	conserved hypothetical membrane protein	2		-10.256	NA	-1.0338	0.999196	9.22217	0.252884		1952	1	15944
	FQ312003	1315366	+	calf4_26-30	yeaJ	conserved hypothetical membrane protein	2		-7.3281	NA	-0.492624	0.999196	6.83547	0.536761		1026	4	12195
	FQ312003	1317075	-	calf3_6-10	444bp upstream of yeaJ	conserved hypothetical membrane protein			-13.4151	NA	-9.56121	0.320782	3.85386	0.977971		3208	0	71
	FQ312003	1319855	+	calf6_36-40	yeaG	conserved hypothetical protein	3		-1.8681	NA	-0.97667	0.999196	0.891425	NA		606	104	5150
	FQ312003	1320115	-	calf6_41-45	yeaG	conserved hypothetical protein	3		1.42851	NA	1.99746	0.999196	0.568956	0.978142		558	941	37264
	FQ312003	1320281	-	calf3_46-50	yeaG	conserved hypothetical protein	3		-0.106988	NA	-4.49296	0.871363	-4.38597	0.757114		1236	719	918
	FQ312003	1320595	-	calf1_21-25	130bp upstream of yeaG	conserved hypothetical protein			-12.2801	NA	-14.5759	0.140373	-2.29578	0.977971		1461	0	1
	FQ312003	1322682	+	calf5_56-60	SL1344_1222	hypothetical regulatory protein	2		-3.65137	NA	-2.3036	0.999196	1.34777	0.977971		2126	106	7202
	FQ312003	1322806	+	calf6_41-45	SL1344_1222	hypothetical regulatory protein	2		0.174434	NA	0.973228	0.999196	0.798794	0.977971		1123	794	36873
	FQ312003	1325040	+	calf6_41-45	yeaD	conserved hypothetical protein	1		1.86501	0.778906	1.73975	0.999196	-0.125257	0.990853		776	1771	43345
	FQ312003	1327944	-	calf3_1-5	328bp upstream of yeaC	conserved hypothetical protein			0.870059	0.822702	1.26548	0.999196	0.395425	0.980307		1840	2107	73982
	FQ312003	1328843	-	calf3_1-5	ansA	L-Asparaginase I	1		0.427089	NA	0.626404	0.999196	0.199314	0.988257		1237	1042	31937
	FQ312003	1330076	-	calf6_16-20	sppA	protease IV	3		0.025081	NA	-0.755639	0.999196	-0.78072	0.977971		1920	1224	19019
	FQ312003	1330271	-	calf6_16-20	sppA	protease IV	3		-0.45839	NA	-0.786368	0.999196	-0.327978	0.985043		1465	668	14206
	FQ312003	1331565	+	calf3_1-5	sppA	protease IV	3		-4.92906	NA	-2.21989	0.999196	2.70917	0.977971		1702	35	6110
	FQ312003	1332661	-	calf7_71-75	selD	Selenide,water dikinase	1		-1.03589	NA	-0.183286	0.999196	0.852608	0.977971		1008	308	14847
	FQ312003	1333938	+	calf3_1-5	topB	DNA topoisomerase III	3		-0.376165	NA	1.0956	0.999196	1.47176	0.977971		810	391	28950
	FQ312003	1334216	+	calf3_1-5	topB	DNA topoisomerase III	3		-0.635563	NA	0.47261	0.999196	1.10817	0.977971		1220	492	28313
	FQ312003	1335329	+	calf6_36-40	topB	DNA topoisomerase III	3		0.786371	NA	0.322146	0.999196	-0.464225	0.980307		1055	1140	22059
	FQ312003	1341009	+	calf6_36-40	astA	arginine N-succinyltransferase	2		0.531317	NA	0.485852	0.999196	-0.0454648	0.996569		878	795	20564
	FQ312003	1341223	+	calf5_61-65	astA	arginine N-succinyltransferase	2		1.05628	0.826962	2.09185	0.999196	1.03557	0.977971		799	1041	56966
	FQ312003	1344196	-	calf6_36-40	astE	Succinylglutamate desuccinylase	1		-0.00431074	NA	-0.214543	0.999196	-0.210233	0.989045		1047	654	15091
	FQ312003	1345646	-	calf7_71-75	SL1344_1243	exported protein	1		-11.3969	NA	-5.39819	0.999196	5.9987	NA		792	0	314
	FQ312003	1348903	+	calf7_71-75	celA	PTS system, cellobiose-specific IIB component	3		-4.49083	NA	1.25395	0.999196	5.74478	0.466244		969	27	38650
	FQ312003	1348916	+	calf5_61-65	celA	PTS system, cellobiose-specific IIB component	3		-3.66445	NA	1.18535	0.999196	4.8498	0.610941		931	46	35410
	FQ312003	1348930	+	calf6_41-45	celA	PTS system, cellobiose-specific IIB component	3		-1.23678	NA	1.87021	0.999196	3.107	0.861638		805	214	49220
	FQ312003	1350578	+	calf3_51-55	celC	phosphoenolpyruvate dependent phosphotransferase enzyme III-cellobiose	1		-1.16746	0.838336	2.06103	0.999196	3.22849	0.781987		968	270	67556
	FQ312003	1352818	-	calf1_11-15	celF	phospho-beta-glucosidase B	2		-6.04999	NA	-6.39088	0.819998	-0.340893	0.989301		1375	13	274
	FQ312003	1352976	-	calf1_11-15	celF	phospho-beta-glucosidase B	2		-0.146265	NA	-0.969892	0.999196	-0.823627	0.977971		1127	638	9623
	FQ312003	1355106	+	calf5_61-65	katE	catalase HPII	1		-8.15989	NA	-1.09173	NA	7.06816	NA		84	0	659
	FQ312003	1358023	-	calf3_6-10	ydjN	hypothetical sodium:dicarboxylate symporter	2		0.285432	NA	0.703841	0.999196	0.418409	0.980307		1307	998	35605
	FQ312003	1358171	+	calf6_16-20	ydjN	hypothetical sodium:dicarboxylate symporter	2		-1.97032	NA	-0.00791277	0.99943	1.96241	0.977971		1695	271	28193
	FQ312003	1358382	-	calf6_36-40	63bp upstream of ydjN	hypothetical sodium:dicarboxylate symporter			1.49652	0.778906	0.406683	0.999196	-1.08983	0.977971		1434	2535	31793
	FQ312003	1361226	-	calf6_81-85	SL1344_1259	conserved hypothetical protein	1		0.889256	0.81996	0.994212	0.999196	0.104956	0.990853		1876	2177	62500
	FQ312003	1362445	+	calf5_56-60	pfkB	6-phosphofructokinase isozyme	1		-0.301323	NA	-0.554767	0.999196	-0.253444	0.988246		1188	604	13526
	FQ312003	1363912	+	calf2_31-35	ydiY	hypothetical outer membrane protein	1		1.88421	0.778906	1.45291	0.999196	-0.4313	0.978715		1461	3379	66893
	FQ312003	1363960	+	calf6_41-45	38bp upstream of ydiY	hypothetical outer membrane protein			1.63467	0.778906	1.4562	0.999196	-0.178473	0.988353		1283	2496	58877
	FQ312003	1364808	+	calf6_76-80	SL1344_1263	hypothetical outer membrane protein	1		-9.93993	NA	-0.834869	0.999196	9.10507	0.288374		1568	1	14701
	FQ312003	1368042	-	calf7_86-90	rfc	O-antigen polymerase	2		-11.4749	NA	-6.4579	0.999196	5.01697	NA		836	0	159
	FQ312003	1368061	-	calf6_81-85	rfc	O-antigen polymerase	2		-5.59068	NA	-5.01759	0.999196	0.573094	NA		1077	14	556
	FQ312003	1368343	-	calf1_21-25	180bp upstream of rfc	O-antigen polymerase			0.457332	0.920596	-0.381786	0.999196	-0.839118	0.977971		2146	1846	27546
	FQ312003	1368355	-	calf6_36-40	192bp upstream of rfc	O-antigen polymerase			1.17905	0.807733	-0.154715	0.999196	-1.33377	0.977971		1462	2074	21965
	FQ312003	1368854	-	calf3_51-55	691bp upstream of rfc	O-antigen polymerase			-3.02911	0.778906	0.367273	0.999196	3.39639	0.746379		2202	169	47504
	FQ312003	1372287	+	calf3_51-55	58bp upstream of rpl20	50S ribosomal protein L20. Chloroplast 50S ribosomal protein L20.			1.38105	0.778906	1.08812	0.999196	-0.292927	0.983437		1339	2185	47610
	FQ312003	1376378	-	calf5_56-60	14bp upstream of STnc540	small RNA; experimentally verified			2.4207	0.778906	0.110618	0.999196	-2.31008	0.881116		1774	5951	32034
	FQ312003	1379269	+	calf7_86-90	nlpC	hypothetical lipoprotein	1		1.43617	0.778906	-0.0794355	0.999196	-1.51561	0.977971		1185	2009	18757
	FQ312003	1379598	+	calf2_31-35	261bp upstream of nlpC	hypothetical lipoprotein			-5.75797	NA	-3.29982	0.999196	2.45815	NA		1123	13	1907
	FQ312003	1379640	+	calf3_1-5	303bp upstream of nlpC	hypothetical lipoprotein			-9.028	NA	-2.54999	0.999196	6.47802	0.565372		2500	3	7139
	FQ312003	1379792	+	calf1_21-25	ydiV	conserved hypothetical protein	3		-4.10715	NA	-4.72181	0.999196	-0.614655	0.983437		1458	53	924
	FQ312003	1380184	-	calf6_36-40	ydiV	conserved hypothetical protein	3		0.421843	NA	-0.123451	0.999196	-0.545293	0.978142		1201	1008	18439
	FQ312003	1380194	-	calf6_41-45	ydiV	conserved hypothetical protein	3		-1.92258	NA	1.47089	0.999196	3.39347	0.770116		1186	196	54982
	FQ312003	1380627	-	calf1_11-15	ydiU	conserved hypothetical protein	2		0.855154	NA	0.46367	0.999196	-0.391484	0.983437		765	867	17644
	FQ312003	1381737	+	calf5_61-65	ydiU	conserved hypothetical protein	2		2.77419	0.778906	1.5984	0.999196	-1.17579	0.977971		1182	5066	59861
	FQ312003	1382603	-	calf3_1-5	aroH	3-deoxy-D-arabinoheptulosonate 7-phosphate synthase	3		-0.0649756	NA	-0.103856	0.999196	-0.0388807	0.99726		1112	666	17306
	FQ312003	1382824	-	calf2_31-35	aroH	3-deoxy-D-arabinoheptulosonate 7-phosphate synthase	3		2.6881	NA	1.75254	0.999196	-0.935562	0.977971		398	1607	22429
	FQ312003	1383226	+	calf3_51-55	aroH	3-deoxy-D-arabinoheptulosonate 7-phosphate synthase	3		-0.394488	NA	0.809888	0.999196	1.20438	0.977971		770	367	22576
	FQ312003	1383336	-	calf1_11-15	39bp upstream of aroH	3-deoxy-D-arabinoheptulosonate 7-phosphate synthase			-0.378844	NA	-1.43439	0.999196	-1.05555	0.977971		1430	689	8849
	FQ312003	1383848	-	calf2_31-35	ydiA	conserved hypothetical protein	1		-2.71897	NA	0.114672	0.999196	2.83365	NA		557	53	10086
	FQ312003	1384959	+	calf6_36-40	pps	phosphoenolpyruvate synthase	5		0.210843	NA	-0.339008	0.999196	-0.549851	0.978142		1215	881	16065
	FQ312003	1386056	+	calf6_81-85	pps	phosphoenolpyruvate synthase	5		1.28175	0.778906	0.14948	0.999196	-1.13227	0.977971		1504	2291	27900
	FQ312003	1386062	-	calf5_61-65	pps	phosphoenolpyruvate synthase	5		0.9707	NA	-0.206254	0.999196	-1.17695	0.977971		1049	1288	15207
	FQ312003	1386228	+	calf6_76-80	pps	phosphoenolpyruvate synthase	5		2.77547	0.778906	1.05904	0.999196	-1.71642	0.977971		1025	4397	35718
	FQ312003	1386926	+	calf5_61-65	pps	phosphoenolpyruvate synthase	5		1.57614	0.778906	1.12025	0.999196	-0.455891	0.980307		1031	1926	37484
	FQ312003	1387898	+	calf5_56-60	ydiD	hypothetical ligase/synthetase	2		-7.76737	NA	-12.5057	NA	-4.73837	NA		64	0	0
	FQ312003	1388066	-	calf6_81-85	ydiD	hypothetical ligase/synthetase	2		-1.13998	NA	-0.472773	0.999196	0.667206	0.977971		2005	570	24163
	FQ312003	1388734	+	calf4_26-30	51bp upstream of ydiD	hypothetical ligase/synthetase			-11.8827	NA	-2.5475	0.999196	9.33524	NA		1109	0	3172
	FQ312003	1389810	+	calf6_81-85	ydiS	hypothetical electron transfer flavoprotein-quinone oxidoreductase	1		-1.46057	0.781522	0.93955	0.999196	2.40012	0.906078		1722	392	55236
	FQ312003	1392880	+	calf6_76-80	ydiP	hypothetical HTH-type transcriptional regulator	1		-11.2535	NA	-1.35472	0.999196	9.89881	NA		717	0	4688
	FQ312003	1394186	+	calf6_81-85	ydiO	Putative acyl-CoA dehydrogenase	1		-9.48118	NA	-5.18355	0.999196	4.29763	NA		1141	1	525
	FQ312003	1395290	-	calf7_71-75	ydiF	hypothetical acetyl CoA transferase	1		-8.93992	NA	-0.250916	0.999196	8.68901	0.432545		784	1	11018
	FQ312003	1396471	-	calf6_41-45	aroD	3-dehydroquinate dehydratase	2		-8.90072	NA	-1.0823	0.999196	7.81842	NA		763	1	6026
	FQ312003	1396519	-	calf7_86-90	aroD	3-dehydroquinate dehydratase	2		-7.62243	NA	-16.3884	0.117788	-8.76594	NA		944	3	0
	FQ312003	1398031	+	calf5_66-70	aroE	Shikimate 5-dehydrogenase	1		-12.3328	NA	-2.44111	0.999196	9.89173	0.46224		1515	0	4665
	FQ312003	1401721	-	calf6_41-45	RprA	small RNA; experimentally verified	1		-0.936752	NA	0.595481	0.999196	1.53223	0.977971		1656	542	41848
	FQ312003	1402695	-	calf6_16-20	ydiK	lipoprotein	1		-6.22714	NA	-0.976172	NA	5.25097	NA		22	0	187
	FQ312003	1403849	-	calf6_36-40	ydiJ	conserved hypothetical FAD-binding protein	5		-3.43597	NA	-2.57777	0.999196	0.858201	0.977971		2954	171	8275
	FQ312003	1404683	-	calf2_31-35	ydiJ	conserved hypothetical FAD-binding protein	5		-0.435463	NA	-0.682977	0.999196	-0.247514	0.988246		1416	656	14751
	FQ312003	1404990	-	calf5_56-60	ydiJ	conserved hypothetical FAD-binding protein	5		-9.46599	NA	-2.84644	0.999196	6.61954	NA		1129	1	2625
	FQ312003	1405065	+	calf7_71-75	ydiJ	conserved hypothetical FAD-binding protein	5		0.853815	NA	0.986578	0.999196	0.132764	0.990685		1081	1224	35824
	FQ312003	1406407	+	calf1_11-15	ydiJ	conserved hypothetical FAD-binding protein	5		0.751741	0.867791	-0.729707	0.999196	-1.48145	0.977971		2166	2285	21845
	FQ312003	1407341	-	calf7_71-75	RydB	small RNA; experimentally verified	1		-8.32238	NA	-0.0644755	0.99943	8.2579	NA		511	1	8172
	FQ312003	1408547	+	calf6_16-20	SL1344_1302	hypothetical transporter	1		-9.72986	NA	-16.9109	0.0817925	-7.18103	NA		1356	1	0
	FQ312003	1409191	+	calf1_21-25	sufA	conserved hypothetical protein	1		-1.36812	NA	-1.75246	0.999196	-0.384343	0.985352		1405	341	6974
	FQ312003	1409871	+	calf3_46-50	sufB	conserved hypothetical protein	2		0.697741	NA	-15.9303	0.05202	-16.628	0.0589305		687	698	0
	FQ312003	1410836	+	calf6_36-40	sufB	conserved hypothetical protein	2		0.123992	0.976916	-0.513466	0.999196	-0.637459	0.977971		1970	1345	23081
	FQ312003	1411981	-	calf7_86-90	sufD	conserved hypothetical protein	3		0.555081	NA	-0.508264	0.999196	-1.06335	0.977971		1346	1239	15827
	FQ312003	1411982	+	calf7_71-75	sufD	conserved hypothetical protein	3		2.65771	0.778906	2.5169	0.984105	-0.140815	0.990685		904	3574	86535
	FQ312003	1412064	+	calf6_76-80	sufD	conserved hypothetical protein	3		2.0322	0.778906	1.76607	0.999196	-0.266134	0.985043		1317	3375	74918
	FQ312003	1413454	+	calf4_26-30	sufS	hypothetical amintransferase	1		1.24088	0.778906	0.936619	0.999196	-0.304257	0.981683		2542	3764	81374
	FQ312003	1414485	+	calf3_1-5	ynhA	conserved hypothetical protein	1		-0.168772	NA	1.47803	0.999196	1.6468	0.977971		1055	588	49152
	FQ312003	1416503	-	calf7_86-90	36bp upstream of lpp	major outer membrane lipoprotein			-3.5897	NA	-7.12005	0.434552	-3.53036	0.975425		1672	87	201
	FQ312003	1416930	-	calf3_51-55	pykF	pyruvate kinase	2		0.0551281	NA	0.376239	0.999196	0.321111	0.985043		1037	675	22511
	FQ312003	1417805	-	calf6_76-80	pykF	pyruvate kinase	2		1.22925	NA	-1.76076	0.999196	-2.99001	0.842901		1267	1861	6253
	FQ312003	1419030	+	calf6_81-85	orf48	hypothetical amino acid permease	1		1.36182	0.778906	-0.231699	0.999196	-1.59352	0.977971		1706	2747	24299
	FQ312003	1420545	+	calf3_1-5	orf32	hypothetical hydrolase	1		-4.06115	NA	-0.161393	0.999196	3.89976	0.906078		826	31	12352
	FQ312003	1421744	+	calf3_46-50	orf408	hypothetical ribokinase/regulatory protein	1		1.82258	0.778906	1.3933	0.999196	-0.429279	0.979322		1393	3087	61198
	FQ312003	1423163	-	calf5_61-65	279bp upstream of orf408	hypothetical ribokinase/regulatory protein			-2.99714	NA	-0.135036	0.999196	2.86211	0.96392		1096	86	16692
	FQ312003	1424846	-	calf5_61-65	ttrA	tetrathionate reductase subunit A	1		1.55648	0.778906	2.19942	0.999196	0.642947	0.977971		827	1524	63527
	FQ312003	1427494	+	calf3_6-10	ttrB	tetrathionate reductase subunit B	1		-1.26341	0.810198	1.35705	0.999196	2.62046	0.864373		1594	416	68290
	FQ312003	1431581	+	calf6_76-80	orf319	hypothetical pathogenicity island protein	5		0.544121	0.890642	0.679717	0.999196	0.135596	0.989045		2001	1828	53607
	FQ312003	1431637	-	calf4_26-30	orf319	hypothetical pathogenicity island protein	5		2.37426	0.778906	1.52033	0.999196	-0.853939	0.977971		1039	3375	49847
	FQ312003	1431718	-	calf6_76-80	orf319	hypothetical pathogenicity island protein	5		0.459059	NA	0.620743	0.999196	0.161685	0.990282		908	782	23351
	FQ312003	1431724	-	calf6_81-85	orf319	hypothetical pathogenicity island protein	5		-0.0958078	0.983387	0.924611	0.999196	1.02042	0.977971		1936	1135	61461
	FQ312003	1431805	-	calf5_66-70	orf319	hypothetical pathogenicity island protein	5		0.223307	NA	0.735762	0.999196	0.512454	0.980307		860	629	23952
	FQ312003	1433068	+	calf3_6-10	ssrB	two-component response regulator	5		-10.2066	NA	-17.3877	0.0541276	-7.18104	0.906078		1887	1	0
	FQ312003	1433249	+	calf7_71-75	ssrB	two-component response regulator	5		-9.58815	NA	-14.3266	0.102014	-4.73842	NA		1229	1	1
	FQ312003	1433283	+	calf5_61-65	ssrB	two-component response regulator	5		-12.1733	NA	-16.9117	0.145044	-4.73838	NA		1357	0	0
	FQ312003	1433360	+	calf3_46-50	ssrB	two-component response regulator	5		-7.93222	NA	-17.4351	0.0455902	-9.50293	0.649469		1950	5	0
	FQ312003	1433376	-	calf6_76-80	ssrB	two-component response regulator	5		-7.84477	NA	-6.21405	0.988371	1.63073	NA		1101	3	248
	FQ312003	1441916	+	calf6_16-20	sseC	Type III secretion system apparatus protein	2		-10.5321	NA	-7.32814	0.613503	3.20398	0.977971		2364	1	246
	FQ312003	1442669	+	calf5_56-60	sseC	Type III secretion system apparatus protein	2		-9.85514	NA	-17.0362	0.0741602	-7.18103	0.907853		1479	1	0
	FQ312003	1443522	-	calf5_66-70	sseD	Type III secretion system apparatus protein	1		-9.51102	NA	-13.2495	0.132327	-3.73845	NA		1165	1	2
	FQ312003	1443952	+	calf4_26-30	sseE	Type III secretion system protein	1		-12.5426	NA	-0.470299	0.999196	12.0723	0.147999		1752	0	21148
	FQ312003	1445161	-	calf5_66-70	sseF	Type III secretion system effector protein-regulates and maintains the SCV	1		-5.08952	NA	-9.82789	NA	-4.73837	NA		10	0	0
	FQ312003	1445871	-	calf7_71-75	sseG	Type III secretion system effector protein-modulates the positioning of the SCV	3		-9.4466	NA	-6.42359	0.992039	3.02302	NA		1114	1	217
	FQ312003	1446230	+	calf7_71-75	sseG	Type III secretion system effector protein-modulates the positioning of the SCV	3		-11.4079	NA	-2.99732	0.999196	8.41055	NA		798	0	1671
	FQ312003	1446275	+	calf6_41-45	sseG	Type III secretion system effector protein-modulates the positioning of the SCV	3		-7.44069	NA	-2.14168	0.999196	5.29901	NA		832	3	3153
	FQ312003	1452313	-	calf4_26-30	ssaV	Type III secretion system apparatus	1		-11.8518	NA	-16.5902	0.195485	-4.73837	NA		1086	0	0
	FQ312003	1454654	+	calf6_16-20	ssaQ	Type III secretion system protein	1		-13.1311	NA	-11.5201	0.185712	1.61103	0.978142		2635	0	15
	FQ312003	1458408	-	calf3_1-5	67bp upstream of ssaU	Type III secretion system protein			0.777951	NA	0.379748	0.999196	-0.398203	0.983437		727	781	15820
	FQ312003	1460280	-	calf1_21-25	93bp upstream of norM	Probable multidrug resistance protein norM			-2.6735	NA	-3.29066	0.999196	-0.617164	0.983437		1110	109	1897
	FQ312003	1462791	-	calf6_16-20	ydhC	hypothetical integral membrane transport protein	1		0.0931283	NA	-0.340148	0.999196	-0.433276	0.980307		1643	1098	21707
	FQ312003	1466911	-	calf1_21-25	65bp upstream of sodB	superoxide dismutase			-2.26226	NA	-2.76385	0.999196	-0.501588	NA		582	76	1433
	FQ312003	1467757	+	calf7_71-75	ydhO	hypothetical secreted protein	1		-1.96441	NA	1.21265	0.999196	3.17707	0.831575		1115	179	43219
	FQ312003	1469414	-	calf6_81-85	gloA	lactoylglutathione lyase	1		2.90993	0.778906	0.286865	0.999196	-2.62306	0.809995		1686	7939	34401
	FQ312003	1470635	-	calf6_16-20	nemA	N-ethylmaleimide reductase	1		-0.110382	0.981309	-0.0717084	0.999196	0.0386734	0.996569		1854	1076	29504
	FQ312003	1472465	-	calf5_66-70	ydhF	hypothetical oxidoreductase	1		-1.49821	NA	-1.78898	0.999196	-0.29077	0.987865		2002	444	9689
	FQ312003	1474466	+	calf7_71-75	SL1344_1373	hypothetical membrane protein	3		1.10713	0.822087	2.57659	0.999196	1.46946	0.977971		798	1077	79615
	FQ312003	1474662	+	calf3_1-5	SL1344_1373	hypothetical membrane protein	3		-0.45363	NA	0.695448	0.999196	1.14908	0.977971		1517	694	41086
	FQ312003	1474671	-	calf3_51-55	SL1344_1373	hypothetical membrane protein	3		0.118764	0.981309	1.32955	0.999196	1.21078	0.977971		1176	800	49431
	FQ312003	1478455	-	calf7_86-90	anmK	conserved hypothetical protein	1		-0.299094	NA	0.446329	0.999196	0.745424	0.978142		652	332	14858
	FQ312003	1479523	-	calf6_81-85	26bp upstream of mliC	lipoprotein			-1.98642	NA	-2.53576	0.999196	-0.549349	0.980307		2726	431	7862
	FQ312003	1481625	+	calf6_81-85	12bp upstream of tyrS	tyrosyl-tRNA synthetase			0.948053	0.809893	0.171102	0.999196	-0.77695	0.977971		2386	2884	44930
	FQ312003	1483532	-	calf6_76-80	tppB	hypothetical proton/oligopeptide symporter	2		1.56113	0.778906	0.456168	0.999196	-1.10496	0.977971		2453	4535	56283
	FQ312003	1483573	-	calf3_51-55	tppB	hypothetical proton/oligopeptide symporter	2		3.87133	0.778906	1.22384	0.999196	-2.6475	0.864051		929	8518	36290
	FQ312003	1484886	-	calf5_61-65	79bp upstream of tppB	hypothetical proton/oligopeptide symporter			1.3293	0.778906	0.986305	0.999196	-0.342999	0.981669		1581	2489	52384
	FQ312003	1485869	+	calf5_61-65	nth	endonuclease III	1		-0.575444	NA	1.24884	0.999196	1.82428	0.977971		685	288	27226
	FQ312003	1486576	+	calf5_66-70	rnfE	Electron transport complex protein rnfE	1		-2.79248	NA	-3.4352	0.999196	-0.642726	0.981089		1692	153	2616
	FQ312003	1488133	-	calf7_71-75	rnfD	Electron transport complex protein rnfD	1		0.0890541	NA	-0.73308	0.999196	-0.822134	0.977971		1262	841	12698
	FQ312003	1490001	-	calf2_31-35	rnfC	Electron transport complex protein rnfC	1		-0.118656	NA	-5.9782	0.691421	-5.85955	0.651755		818	472	217
	FQ312003	1491398	-	calf5_56-60	rnfA	Electron transport complex protein rnfA	2		-0.876118	NA	-4.97246	0.693569	-4.09634	0.809674		1667	569	888
	FQ312003	1491614	-	calf5_66-70	rnfA	Electron transport complex protein rnfA	2		-3.35714	NA	-2.81941	0.999196	0.537727	0.983437		1652	101	3914
	FQ312003	1492929	-	calf6_16-20	blr	conserved sORF	1		-1.35647	NA	-0.393224	0.999196	0.963242	0.977971		2019	494	25711
	FQ312003	1493223	+	calf6_76-80	198bp upstream of blr	conserved sORF			0.897551	0.820717	0.891471	0.999196	-0.00608091	0.999524		1765	2060	54760
	FQ312003	1493818	+	calf2_31-35	ydgJ	hypothetical oxidoreductase	2		1.71759	0.778906	1.59989	0.999196	-0.1177	0.99126		793	1634	40202
	FQ312003	1493917	+	calf3_1-5	ydgJ	hypothetical oxidoreductase	2		0.588339	NA	1.80939	0.999196	1.22105	0.977971		517	487	30306
	FQ312003	1494714	-	calf6_76-80	add	Adenosine deaminase	1		0.828226	0.858855	1.24644	0.999196	0.418219	0.980307		1139	1267	45196
	FQ312003	1496082	+	calf1_21-25	ydgA	conserved hypothetical protein	9		1.70668	0.778906	1.13084	0.999196	-0.575844	0.977971		1133	2317	41496
	FQ312003	1496817	-	calf3_46-50	ydgA	conserved hypothetical protein	9		1.06559	NA	-0.782796	0.999196	-1.84838	0.977971		1362	1786	13240
	FQ312003	1496986	+	calf3_6-10	ydgA	conserved hypothetical protein	9		-2.64075	NA	0.159816	0.999196	2.80056	0.906298		1533	154	28642
	FQ312003	1497813	+	calf5_66-70	manA	mannose-6-phosphate isomerase	2		-5.63782	NA	-3.8845	NA	1.75332	NA		159	2	180
	FQ312003	1498814	-	calf6_81-85	manA	mannose-6-phosphate isomerase	2		-0.653147	NA	-1.57874	0.999196	-0.925593	0.977971		1865	743	10442
	FQ312003	1502885	-	calf3_46-50	tus	DNA replication terminus site-binding protein	1		0.677645	0.898953	-1.63662	0.999196	-2.31426	0.907853		1885	1889	10139
	FQ312003	1505027	+	calf4_26-30	SL1344_1403	conserved hypothetical protein	4		2.19441	0.778906	0.818693	0.999196	-1.37571	0.977971		1246	3573	36756
	FQ312003	1505276	+	calf7_71-75	SL1344_1403	conserved hypothetical protein	4		1.77217	0.778906	2.45895	0.999196	0.686784	0.977971		743	1590	68323
	FQ312003	1505352	+	calf5_61-65	SL1344_1403	conserved hypothetical protein	4		2.13252	0.778906	2.10005	0.999196	-0.0324687	0.99733		795	2184	57004
	FQ312003	1505493	+	calf7_71-75	SL1344_1403	conserved hypothetical protein	4		0.905326	0.838336	1.00159	0.999196	0.0962631	0.993045		1205	1414	40351
	FQ312003	1506670	+	calf6_81-85	ompN	outer membrane protein	3		-8.47247	NA	-1.5178	0.999196	6.95467	0.496752		1701	3	9934
	FQ312003	1507409	+	calf5_66-70	ompN	outer membrane protein	3		-7.47162	NA	-2.94961	0.999196	4.52201	0.897038		1700	6	3680
	FQ312003	1507457	+	calf5_56-60	ompN	outer membrane protein	3		-7.60232	NA	-2.22554	0.999196	5.37678	0.770116		1551	5	5546
	FQ312003	1509443	+	calf5_61-65	ydgI	hypothetical amino acid permease	3		-5.13393	NA	0.160658	0.999196	5.29459	0.61008		1177	21	22003
	FQ312003	1509887	-	calf3_46-50	ydgI	hypothetical amino acid permease	3		1.47018	NA	-16.7518	0.0167904	-18.2219	0.00941649		1214	2107	0
	FQ312003	1510515	+	calf6_41-45	ydgI	hypothetical amino acid permease	3		-0.494165	NA	1.8944	0.999196	2.38857	0.969721		616	274	38301
	FQ312003	1512588	+	calf6_16-20	pntA	pyridine nucleotide transhydrogenase subunit-alpha	2		-0.251348	0.957617	0.222824	0.999196	0.474172	0.978142		2031	1069	39641
	FQ312003	1513563	-	calf3_51-55	pntA	pyridine nucleotide transhydrogenase subunit-alpha	2		0.562553	NA	1.47767	0.999196	0.91512	0.977971		870	805	40523
	FQ312003	1515153	-	calf3_6-10	pntB	pyridine nucleotide transhydrogenase subunit-beta	1		-1.2442	NA	1.74325	0.999196	2.98745	0.90611		639	169	35779
	FQ312003	1519421	-	calf3_1-5	225bp upstream of asr	hypothetical secreted stress response protein			-0.880456	NA	0.401253	0.999196	1.28171	0.977971		1384	471	30569
	FQ312003	1520037	+	calf7_86-90	ynfM	hypothetical membrane transport protein	2		1.21597	NA	-0.213643	0.999196	-1.42961	0.977971		885	1288	12764
	FQ312003	1520397	+	calf5_66-70	ynfM	hypothetical membrane transport protein	2		0.0891133	NA	-0.87757	0.999196	-0.966683	0.977971		1409	939	12826
	FQ312003	1521135	-	calf4_26-30	ynfL	hypothetical regulatory protein	1		-2.28204	NA	1.38737	0.999196	3.66941	0.728142		1180	152	51627
	FQ312003	1523412	-	calf6_16-20	bioDb	Dethiobiotin synthetase	3		-0.449912	NA	0.0302902	0.99943	0.480203	0.978142		1899	871	32434
	FQ312003	1523633	+	calf1_11-15	bioDb	Dethiobiotin synthetase	3		1.75469	0.778906	0.580799	0.999196	-1.17389	0.977971		1690	3573	42275
	FQ312003	1523959	-	calf5_56-60	bioDb	Dethiobiotin synthetase	3		-3.23222	NA	-3.18579	0.999196	0.0464301	0.997903		1215	81	2233
	FQ312003	1524022	+	calf6_36-40	clcB	Voltage-gated ClC-type chloride channel clcB. Putative chloride channel protein clcB-like.	3		1.19742	0.800203	0.519622	0.999196	-0.677796	0.977971		1218	1750	29203
	FQ312003	1524494	+	calf2_31-35	clcB	Voltage-gated ClC-type chloride channel clcB. Putative chloride channel protein clcB-like.	3		2.74904	0.778906	1.43013	0.999196	-1.31892	0.977971		689	2902	31052
	FQ312003	1524503	-	calf6_41-45	clcB	Voltage-gated ClC-type chloride channel clcB. Putative chloride channel protein clcB-like.	3		1.69239	0.778906	2.97937	0.963668	1.28698	0.977971		523	1059	68983
	FQ312003	1527545	+	calf7_71-75	SL1344_1423	hypothetical ABC transporter periplasmic binding protein	2		1.81038	0.778906	2.77809	0.926637	0.967707	0.977971		775	1703	88910
	FQ312003	1527692	+	calf3_6-10	SL1344_1423	hypothetical ABC transporter periplasmic binding protein	2		-1.65508	NA	1.17148	0.999196	2.82656	0.875915		1307	260	49236
	FQ312003	1528467	-	calf6_81-85	SL1344_1424	hypothetical ABC transporter membrane protein	1		1.00778	0.81143	0.153296	0.999196	-0.85448	0.977971		1836	2313	34149
	FQ312003	1528887	-	calf4_26-30	64bp upstream of SL1344_1424	hypothetical ABC transporter membrane protein			-0.270252	NA	-0.355308	0.999196	-0.085056	0.994117		1642	853	21467
	FQ312003	1529756	-	calf6_41-45	14bp upstream of ynfI	conserved hypothetical protein			2.03912	0.778906	2.82713	0.974329	0.788013	0.977971		567	1460	67297
	FQ312003	1530063	-	calf2_31-35	SL1344_1426	hypothetical dimethyl sulphoxide reductase subunit	1		3.00869	0.778906	1.23756	0.999196	-1.77113	0.975156		1273	6419	50203
	FQ312003	1531953	+	calf2_31-35	dmsA2	hypothetical dimethyl sulphoxide reductase subunit	3		2.39486	0.778906	2.1477	0.999196	-0.247156	0.988246		522	1720	38686
	FQ312003	1532199	+	calf6_36-40	dmsA2	hypothetical dimethyl sulphoxide reductase subunit	3		0.860642	NA	0.541621	0.999196	-0.319021	0.983437		1126	1281	27412
	FQ312003	1533223	-	calf6_16-20	dmsA2	hypothetical dimethyl sulphoxide reductase subunit	3		-0.274844	0.954929	0.136136	0.999196	0.410979	0.980307		1962	1016	36061
	FQ312003	1534387	+	calf3_1-5	dmsA1	hypothetical dimethyl sulphoxide reductase subunit	1		-1.12533	NA	-0.167376	0.999196	0.957958	0.977971		1163	334	17320
	FQ312003	1538187	+	calf3_1-5	ynfB	hypothetical secreted protein	2		-3.76858	NA	-0.642689	0.999196	3.12589	0.936882		1327	61	14215
	FQ312003	1538264	+	calf3_6-10	ynfB	hypothetical secreted protein	2		-3.56612	NA	-0.0568774	0.999268	3.50924	0.75544		2401	127	38603
	FQ312003	1539743	+	calf6_76-80	rspA	starvation sensing protein RspA	1		0.865366	0.849891	1.41716	0.999196	0.551794	0.978142		1167	1332	52124
	FQ312003	1541838	+	calf3_46-50	ydfJ	hypothetical membrane transport protein (pseudogene)	3		-11.9868	NA	-5.5079	0.999196	6.47887	NA		1192	0	438
	FQ312003	1542385	-	calf6_81-85	ydfJ	hypothetical membrane transport protein (pseudogene)	3		-10.1114	NA	-6.15992	0.940115	3.95146	0.977971		1766	1	413
	FQ312003	1542707	-	calf5_56-60	ydfJ	hypothetical membrane transport protein (pseudogene)	3		-5.12216	NA	-1.10602	0.999196	4.01614	0.864051		1501	27	11662
	FQ312003	1543094	-	calf1_11-15	ydfI	hypothetical D-mannonate oxidoreductase	1		0.331704	NA	-0.993834	0.999196	-1.32554	0.977971		1040	820	8734
	FQ312003	1546113	-	calf7_86-90	ydfG	hypothetical oxidoreductase	1		1.85631	0.778906	0.736924	0.999196	-1.11938	0.977971		879	1994	24501
	FQ312003	1546501	-	calf3_46-50	99bp upstream of ydfG	hypothetical oxidoreductase			-1.94018	NA	-3.01944	0.999196	-1.07926	0.977971		1807	295	3727
	FQ312003	1546951	+	calf6_16-20	dcp	dipeptidyl carboxypeptidase II	3		0.359787	0.934489	0.463381	0.999196	0.103594	0.991082		1714	1378	39524
	FQ312003	1547096	-	calf3_46-50	dcp	dipeptidyl carboxypeptidase II	3		-1.31568	NA	-16.3484	0.0614908	-15.0327	NA		918	231	0
	FQ312003	1548476	+	calf5_61-65	dcp	dipeptidyl carboxypeptidase II	3		1.36634	0.778906	1.56885	0.999196	0.202512	0.988246		1180	1906	58548
	FQ312003	1548589	+	calf5_66-70	6bp upstream of dcp	dipeptidyl carboxypeptidase II			-1.6887	NA	-0.253044	0.999196	1.43565	0.977971		1415	275	19858
	FQ312003	1550688	-	calf5_56-60	112bp upstream of ydeI	hypothetical periplasmic protein			-11.9819	NA	-4.81844	0.999196	7.16351	NA		1188	0	704
	FQ312003	1550734	+	calf1_21-25	158bp upstream of ydeI	hypothetical periplasmic protein			-2.69973	NA	-3.3266	0.999196	-0.626865	0.982875		1120	108	1867
	FQ312003	1551532	-	calf6_81-85	ydeE	hypothetical membrane protein	2		-4.24089	NA	0.0541424	0.99943	4.29503	0.712937		1509	50	26202
	FQ312003	1552002	+	calf2_31-35	ydeE	hypothetical membrane protein	2		-3.75636	NA	-1.45633	0.999196	2.30002	NA		604	28	3681
	FQ312003	1553796	-	calf5_56-60	marB	multiple antibiotic resistance protein MarB	1		3.66949	0.778906	1.15515	0.999196	-2.51433	0.857794		1528	12181	56914
	FQ312003	1555640	+	calf6_36-40	marC	hypothetical membrane protein	1		1.63355	0.778906	0.467593	0.999196	-1.16596	0.977971		1284	2496	29695
	FQ312003	1556646	+	calf6_76-80	sotB	Probable sugar efflux transporter.	1		1.20185	0.787434	1.35975	0.999196	0.15791	0.989045		1267	1826	54383
	FQ312003	1558216	+	calf6_76-80	yneI	hypothetical oxidoreductase	1		0.876353	0.848142	0.332355	0.999196	-0.543998	0.978142		1339	1540	28196
	FQ312003	1561059	+	calf5_56-60	SL1344_1457	hypothetical membrane protein	2		-1.23905	NA	-0.979868	0.999196	0.259182	0.988246		1605	426	13610
	FQ312003	1561530	+	calf5_61-65	SL1344_1457	hypothetical membrane protein	2		0.730674	NA	1.83665	0.999196	1.10597	0.977971		681	708	40681
	FQ312003	1562493	+	calf5_66-70	SL1344_1458	hypothetical exported protein	1		-6.81915	NA	-1.29719	0.999196	5.52196	0.687246		1442	8	9813
	FQ312003	1563924	-	calf3_6-10	SL1344_1459	outer membrane protein	1		-8.17679	NA	-9.47258	NA	-1.29579	NA		85	0	2
	FQ312003	1565411	-	calf6_41-45	SL1344_1461	hypothetical ATP/GTP-binding protein	1		-1.12529	NA	1.67823	0.999196	2.80353	0.906078		867	249	46406
	FQ312003	1567755	+	calf7_86-90	hyaD2	hydrogenase 1 maturation protease	2		1.37323	NA	0.544222	0.999196	-0.829009	0.977971		870	1412	21218
	FQ312003	1567991	-	calf1_21-25	hyaD2	hydrogenase 1 maturation protease	2		3.01628	0.778906	2.56177	0.948133	-0.454505	0.980307		1043	5287	102995
	FQ312003	1568570	-	calf1_21-25	hyaC2	Ni/Fe-hydrogenase 1 b-type cytochrome subunit HyaC2	2		-3.70552	NA	-4.21326	0.999196	-0.507743	NA		833	40	751
	FQ312003	1568654	+	calf6_76-80	hyaC2	Ni/Fe-hydrogenase 1 b-type cytochrome subunit HyaC2	2		-2.19804	NA	-0.411882	0.999196	1.78616	0.977971		1582	216	19887
	FQ312003	1568930	+	calf6_16-20	hyaB2	uptake hydrogenase-1 large subunit	6		-1.98997	NA	-0.610478	0.999196	1.37949	0.977971		2403	379	26323
	FQ312003	1569378	-	calf5_56-60	hyaB2	uptake hydrogenase-1 large subunit	6		-12.6156	NA	-2.95985	0.999196	9.65572	0.466244		1843	0	3961
	FQ312003	1569554	+	calf6_76-80	hyaB2	uptake hydrogenase-1 large subunit	6		0.916165	0.819717	0.996535	0.999196	0.0803704	0.993069		1717	2030	57295
	FQ312003	1569595	-	calf5_61-65	hyaB2	uptake hydrogenase-1 large subunit	6		-1.73395	NA	-0.19036	0.999196	1.54359	0.977971		1184	223	17354
	FQ312003	1570261	-	calf3_46-50	hyaB2	uptake hydrogenase-1 large subunit	6		-1.73108	NA	-0.274001	0.999196	1.45708	0.977971		1383	261	19129
	FQ312003	1570520	+	calf5_61-65	hyaB2	uptake hydrogenase-1 large subunit	6		0.512491	0.917281	0.897067	0.999196	0.384576	0.980307		1308	1169	40739
	FQ312003	1572890	-	calf6_76-80	SL1344_1469	hypothetical secreted hydrolase	1		-10.3399	NA	-1.56292	0.999196	8.77702	0.321028		2069	1	11711
	FQ312003	1573322	-	calf5_66-70	45bp upstream of SL1344_1469	hypothetical secreted hydrolase			-9.9407	NA	-7.42185	0.713334	2.51886	0.977971		1569	1	153
	FQ312003	1573616	+	calf5_61-65	SL1344_1470	hypothetical regulatory protein	2		-6.7655	NA	0.644032	0.999196	7.40953	0.329476		1042	6	27232
	FQ312003	1573638	+	calf2_31-35	SL1344_1470	hypothetical regulatory protein	2		-2.57326	NA	-0.149771	0.999196	2.42349	NA		361	38	5442
	FQ312003	1574540	-	calf7_71-75	SL1344_1471	hypothetical alcohol dehydrogenase	2		-9.27653	NA	0.707976	0.999196	9.98451	0.187549		990	1	27045
	FQ312003	1574914	+	calf3_46-50	SL1344_1471	hypothetical alcohol dehydrogenase	2		-9.17327	NA	-16.3543	0.136099	-7.18101	NA		922	1	0
	FQ312003	1580977	+	calf6_16-20	SL1344_1475	hypothetical monooxygenase	1		-3.1851	NA	-0.829547	0.999196	2.35556	0.975156		2076	143	19537
	FQ312003	1581358	+	calf7_71-75	SL1344_1476	hypothetical regulatory protein	1		2.89337	0.778906	0.985706	0.999196	-1.90766	0.969721		1061	4939	35140
	FQ312003	1582938	-	calf1_21-25	SL1344_1478	conserved hypothetical protein	2		0.941287	0.8334	0.0496973	0.999196	-0.89159	0.977971		1438	1730	24893
	FQ312003	1583056	+	calf5_66-70	SL1344_1478	conserved hypothetical protein	2		-9.82809	NA	-4.80209	NA	5.02599	NA		267	0	160
	FQ312003	1584685	+	calf5_66-70	56bp upstream of SL1344_1481	hypothetical protein			-11.1006	NA	-6.44232	NA	4.65828	NA		645	0	124
	FQ312003	1585063	-	calf1_11-15	SL1344_1482	conserved hypothetical protein	1		-12.6838	NA	-17.4222	0.0913561	-4.73839	0.977971		1933	0	0
	FQ312003	1585964	+	calf6_16-20	SL1344_1483	transposase (pseudogene)	3		-8.51509	NA	-1.69121	0.999196	6.82387	0.52832		1752	3	9073
	FQ312003	1585982	-	calf6_16-20	SL1344_1483	transposase (pseudogene)	3		-1.4927	0.778906	-0.0776057	0.999196	1.41509	0.977971		3544	789	56168
	FQ312003	1586455	+	calf1_21-25	SL1344_1483	transposase (pseudogene)	3		0.187462	NA	-0.641066	0.999196	-0.828528	0.977971		1361	971	14596
	FQ312003	1588713	-	calf6_76-80	SL1344_1484	conserved hypothetical protein	1		-3.13233	NA	-10.3133	NA	-7.181	NA		14	1	0
	FQ312003	1589005	-	calf7_86-90	SL1344_1485	hypothetical LacI-family transcriptional regulator	1		-4.65044	NA	-1.51261	0.999196	3.13784	0.969721		1363	34	7989
	FQ312003	1590520	-	calf7_71-75	SL1344_1486	hypothetical Na+/H+ antiporter	1		-9.64487	NA	-1.69125	0.999196	7.95362	0.519805		1278	1	6618
	FQ312003	1591954	+	calf1_21-25	SL1344_1487	hypothetical aminotransferase	1		0.170366	NA	-0.558242	0.999196	-0.728608	0.977971		1329	937	15095
	FQ312003	1596355	+	calf3_46-50	SL1344_1489	hypothetical hydrolase	1		0.526005	0.918924	2.5644	0.988371	2.0384	0.929435		1400	1263	138500
	FQ312003	1600619	+	calf5_61-65	hdeB	hypothetical secreted protein	2		-11.8107	NA	-1.86709	0.999196	9.94366	NA		1055	0	4836
	FQ312003	1600709	+	calf1_11-15	hdeB	hypothetical secreted protein	2		-7.40196	NA	-7.92321	0.562983	-0.521255	NA		1350	5	93
	FQ312003	1601332	+	calf4_26-30	osmC	osmotically inducible protein C	1		-8.77751	NA	-0.177944	0.999196	8.59957	0.259484		1401	2	20711
	FQ312003	1602495	+	calf3_6-10	8bp upstream of rpsV	30S ribosomal protein S22			-2.39994	0.778906	0.347408	0.999196	2.74734	0.820787		2721	323	57898
	FQ312003	1602825	-	calf3_51-55	sfcA	NAD-linked malic enzyme; malate oxidoreductase	4		-1.29682	NA	0.827652	0.999196	2.12447	0.969721		1349	344	40042
	FQ312003	1602906	+	calf1_11-15	sfcA	NAD-linked malic enzyme; malate oxidoreductase	4		-3.6345	NA	-4.99935	0.969061	-1.36485	0.977971		1467	74	767
	FQ312003	1603234	+	calf6_81-85	sfcA	NAD-linked malic enzyme; malate oxidoreductase	4		0.559335	0.888983	0.32201	0.999196	-0.237324	0.985352		2045	1888	42755
	FQ312003	1603302	+	calf1_11-15	sfcA	NAD-linked malic enzyme; malate oxidoreductase	4		1.88369	0.778906	0.646767	0.999196	-1.23692	0.977971		1388	3209	36345
	FQ312003	1604422	+	calf3_46-50	61bp upstream of sfcA	NAD-linked malic enzyme; malate oxidoreductase			0.611635	NA	-1.44727	0.999196	-2.0589	0.965967		1780	1704	10917
	FQ312003	1605863	-	calf3_46-50	fdnI	formate dehydrogenase, nitrate-inducible, cytochrome b556(fdn) subunit (formate dehydrogenase-n gamma subunit) (fdh-n gamma subunit) (anaerobic formate dehydrogenase cytochrome b556 subunit)	2		1.09933	0.852796	-2.66405	0.999196	-3.76339	0.653738		1741	2337	4594
	FQ312003	1606020	-	calf5_66-70	fdnI	formate dehydrogenase, nitrate-inducible, cytochrome b556(fdn) subunit (formate dehydrogenase-n gamma subunit) (fdh-n gamma subunit) (anaerobic formate dehydrogenase cytochrome b556 subunit)	2		-0.0943039	NA	0.353729	0.999196	0.448033	0.98164		990	581	21158
	FQ312003	1608993	-	calf6_16-20	fdnG	formate dehydrogenase N (nitrate-inducible, alpha subunit)	1		-0.400667	0.920596	0.51762	0.999196	0.918287	0.977971		3542	1681	84806
	FQ312003	1610516	+	calf5_61-65	174bp upstream of fdnG	formate dehydrogenase N (nitrate-inducible, alpha subunit)			-12.0155	NA	-6.278	0.999196	5.73751	NA		1216	0	262
	FQ312003	1611318	+	calf2_31-35	yddG	hypothetical integral membrane protein	2		-7.3336	NA	-4.9953	0.999196	2.33831	NA		1030	4	540
	FQ312003	1611327	+	calf3_51-55	yddG	hypothetical integral membrane protein	2		-11.9352	NA	-0.383894	0.999196	11.5513	0.247503		1150	0	14738
	FQ312003	1614180	+	calf3_51-55	smvA	methyl viologen resistance protein SmvA	3		-0.475851	NA	0.957223	0.999196	1.43307	0.977971		515	232	16723
	FQ312003	1614294	-	calf3_51-55	smvA	methyl viologen resistance protein SmvA	3		0.415439	0.936652	1.97726	0.999196	1.56182	0.977971		888	742	58477
	FQ312003	1615104	+	calf6_16-20	smvA	methyl viologen resistance protein SmvA	3		-1.91037	0.778906	-0.830985	0.999196	1.07938	0.977971		2958	493	27810
	FQ312003	1619586	+	calf5_56-60	narZ	respiratory nitrate reductase 2 alpha chain	2		3.76883	0.778906	1.45948	0.999196	-2.30935	0.906078		1320	11273	60713
	FQ312003	1619637	-	calf3_1-5	narZ	respiratory nitrate reductase 2 alpha chain	2		0.0605748	NA	0.91884	0.999196	0.858265	0.977971		1154	754	36489
	FQ312003	1625792	-	calf5_66-70	nhoA	N-hydroxyarylamine O-acetyltransferase	1		-2.01934	NA	-0.74618	0.999196	1.27316	0.977971		1883	291	18775
	FQ312003	1627203	-	calf5_56-60	214bp upstream of steA	Type III secretion system effector protein			-2.87506	NA	-0.692368	0.999196	2.1827	0.977971		1979	169	20482
	FQ312003	1627488	+	calf3_46-50	499bp upstream of steA	Type III secretion system effector protein			0.721191	NA	-0.0288071	0.99943	-0.749998	0.977971		1340	1384	21968
	FQ312003	1628134	+	calf6_16-20	ansP	L-asparagine permease	1		0.259542	0.958883	1.08896	0.999196	0.829417	0.977971		1340	1005	47673
	FQ312003	1631170	-	calf5_61-65	yncD	probable TonB-dependent receptor YncD precursor	3		0.907273	NA	0.72318	0.999196	-0.184093	0.989045		937	1101	25870
	FQ312003	1631217	+	calf2_31-35	yncD	probable TonB-dependent receptor YncD precursor	3		2.59249	NA	1.61514	0.999196	-0.977355	0.977971		443	1674	22697
	FQ312003	1632031	+	calf5_66-70	yncD	probable TonB-dependent receptor YncD precursor	3		-0.116912	NA	-0.164213	0.999196	-0.0473006	0.996569		1312	758	19582
	FQ312003	1633070	-	calf5_66-70	yncC	hypothetical regulatory protein	3		-9.0212	NA	-8.28397	0.480093	0.737231	0.984725		1659	2	89
	FQ312003	1633196	-	calf3_46-50	yncC	hypothetical regulatory protein	3		-9.29861	NA	-14.037	NA	-4.73837	NA		185	0	0
	FQ312003	1633449	+	calf3_46-50	yncC	hypothetical regulatory protein	3		-3.50613	NA	-17.2263	0.036529	-13.7201	0.193742		1687	93	0
	FQ312003	1634188	-	calf6_36-40	yncB	hypothetical NADP-dependent oxidoreductase	2		2.22064	0.778906	0.96964	0.999196	-1.251	0.977971		777	2269	25449
	FQ312003	1634236	-	calf3_6-10	yncB	hypothetical NADP-dependent oxidoreductase	2		-0.89459	NA	1.45696	0.999196	2.35155	0.947225		1000	337	45914
	FQ312003	1638711	-	calf3_51-55	srfB	virulence protein	4		0.34074	NA	1.56019	0.999196	1.21945	0.977971		760	603	37483
	FQ312003	1638791	-	calf3_51-55	srfB	virulence protein	4		1.05929	0.8133	1.80399	0.999196	0.744702	0.977971		1214	1585	70898
	FQ312003	1639179	-	calf5_66-70	srfB	virulence protein	4		0.320002	NA	0.556644	0.999196	0.236643	0.987105		1363	1066	33529
	FQ312003	1639437	-	calf6_76-80	srfB	virulence protein	4		0.402608	0.930253	0.644256	0.999196	0.241648	0.986341		1490	1234	38948
	FQ312003	1641213	-	calf1_21-25	srfC	virulence protein	1		3.33237	0.778906	2.68578	0.877047	-0.646589	0.977971		1178	7434	126767
	FQ312003	1648179	+	calf4_26-30	ugtL	hypothetical membrane protein	1		-9.71758	NA	0.995069	0.999196	10.7126	0.0992591		1344	1	44800
	FQ312003	1650233	-	calf2_31-35	249bp upstream of sifB	Type III secretion system effector protein			0.8235	NA	0.779081	0.999196	-0.0444189	0.996569		984	1091	28241
	FQ312003	1650347	+	calf6_76-80	yncJ	conserved hypothetical protein	1		-7.52	NA	-0.135718	0.999196	7.38428	NA		586	2	8920
	FQ312003	1653087	-	calf3_46-50	19bp upstream of ydcN	hypothetical DNA-binding protein			0.100367	0.981136	1.25772	0.999196	1.15736	0.977971		2473	1661	98900
	FQ312003	1654171	+	calf2_31-35	SL1344_1536	hypothetical benzoate membrane transport protein	1		2.4432	0.778906	1.48623	0.999196	-0.956969	0.977971		933	3179	43716
	FQ312003	1655607	-	calf5_56-60	tehB	tellurite resistance protein TehB	2		-4.93594	NA	-2.54888	0.999196	2.38706	0.977971		1759	36	5027
	FQ312003	1655676	+	calf6_76-80	tehB	tellurite resistance protein TehB	2		-4.4417	NA	0.356706	0.999196	4.79841	0.672856		1110	32	23771
	FQ312003	1657534	+	calf4_26-30	ydcK	hypothetical transferase	1		-4.0943	NA	-0.430871	0.999196	3.66343	0.864051		1445	53	17927
	FQ312003	1658589	-	calf5_56-60	155bp upstream of rimL	ribosomal-protein-serine acetyltransferase			-0.300603	NA	-2.78994	0.999196	-2.48934	0.95582		1846	939	4464
	FQ312003	1660004	-	calf3_51-55	SL1344_1543	hypothetical phosphotransferase enzyme	1		-1.41469	NA	-0.0180782	0.99943	1.39662	0.977971		1383	325	22842
	FQ312003	1661557	-	calf7_71-75	SL1344_1545	conserved hypothetical protein	1		-3.51757	NA	0.995741	0.999196	4.51331	0.690677		914	50	30482
	FQ312003	1663002	-	calf3_6-10	SL1344_1547	hypothetical ribulose-5-phosphate 3-epimerase	1		-0.137314	NA	1.4839	0.999196	1.62121	0.977971		1034	589	48370
	FQ312003	1663521	-	calf3_1-5	SL1344_1548	hypothetical regulatory protein	1		-1.92775	NA	-0.0760921	0.999196	1.85165	0.977971		1670	275	26495
	FQ312003	1665303	-	calf1_11-15	SL1344_1550	hypothetical L-lactate oxidase	6		-11.6346	NA	-13.9303	0.24344	-2.29577	NA		934	0	1
	FQ312003	1665312	-	calf1_21-25	SL1344_1550	hypothetical L-lactate oxidase	6		-12.1158	NA	-16.8542	0.151541	-4.73838	NA		1304	0	0
	FQ312003	1665398	-	calf6_16-20	SL1344_1550	hypothetical L-lactate oxidase	6		-9.78347	NA	-7.42397	0.746361	2.3595	0.977971		1407	1	137
	FQ312003	1665463	-	calf5_66-70	SL1344_1550	hypothetical L-lactate oxidase	6		-8.65049	NA	-3.85764	0.999196	4.79285	0.921279		1283	2	1480
	FQ312003	1665857	-	calf3_46-50	SL1344_1550	hypothetical L-lactate oxidase	6		-10.668	NA	-15.4063	NA	-4.73837	NA		478	0	0
	FQ312003	1665887	+	calf2_31-35	SL1344_1550	hypothetical L-lactate oxidase	6		-8.81485	NA	-7.07764	0.999196	1.73721	NA		719	1	89
	FQ312003	1666447	-	calf6_76-80	SL1344_1551	hypothetical exported protein	1		-9.83103	NA	-1.11323	0.999196	8.71779	0.362686		1454	1	11240
	FQ312003	1666666	-	calf6_76-80	182bp upstream of SL1344_1551	hypothetical exported protein			2.18255	0.778906	1.09246	0.999196	-1.09008	0.977971		1578	4488	56277
	FQ312003	1667316	+	calf6_36-40	ydcG	glucan biosynthesis protein D	2		-1.0238	NA	-2.22774	0.999196	-1.20394	0.977971		1071	330	3824
	FQ312003	1667326	+	calf1_11-15	ydcG	glucan biosynthesis protein D	2		-5.65615	NA	-6.72787	0.668336	-1.07172	0.978142		1610	20	254
	FQ312003	1669064	+	calf7_86-90	SL1344_1553	hypothetical esterase	2		2.6863	0.778906	0.963447	0.999196	-1.72286	0.977971		888	3581	28960
	FQ312003	1669862	+	calf2_31-35	SL1344_1553	hypothetical esterase	2		0.275194	NA	0.142361	0.999196	-0.132833	0.991512		856	649	15801
	FQ312003	1675036	+	calf3_51-55	adhC	alcohol dehydrogenase class III (ec 1.1.1.1) (glutathione-dependent formaldehyde dehydrogenase) (ec 1.2.1.1) (fdh) (faldh)	2		-9.40873	NA	0.491316	0.999196	9.90004	0.193742		1085	1	25507
	FQ312003	1675351	+	calf6_36-40	adhC	alcohol dehydrogenase class III (ec 1.1.1.1) (glutathione-dependent formaldehyde dehydrogenase) (ec 1.2.1.1) (fdh) (faldh)	2		-1.87392	NA	-1.45498	0.999196	0.418944	NA		509	87	3105
	FQ312003	1675737	+	calf6_81-85	SL1344_1558	conserved hypothetical protein	1		-7.78573	NA	-1.07151	0.999196	6.71423	0.528597		1409	4	11212
	FQ312003	1676319	+	calf7_71-75	368bp upstream of SL1344_1558	conserved hypothetical protein			-11.8527	NA	1.71102	0.999196	13.5637	0.059076		1086	0	59460
	FQ312003	1684581	+	calf6_41-45	SL1344_1567	hypothetical membrane protein	1		-8.22606	NA	-2.64493	0.999196	5.58113	NA		956	2	2556
	FQ312003	1686108	-	calf7_71-75	SL1344_1568	possible methyltransferase	1		-8.3125	NA	-1.0521	0.999196	7.2604	0.565372		1015	2	8186
	FQ312003	1689050	+	calf6_16-20	hrpA	ATP-dependent helicase HrpA	3		-3.76344	NA	-1.79596	0.999196	1.96748	0.977971		1409	65	6786
	FQ312003	1689820	-	calf6_76-80	hrpA	ATP-dependent helicase HrpA	3		1.12709	0.8133	0.0518496	0.999196	-1.07524	0.977971		1292	1768	22399
	FQ312003	1691516	-	calf1_11-15	hrpA	ATP-dependent helicase HrpA	3		0.801778	NA	-0.461797	0.999196	-1.26357	0.977971		1443	1576	17523
	FQ312003	1692702	-	calf5_66-70	acpD	Acyl carrier protein phosphodiesterase	1		-1.54245	NA	0.530822	0.999196	2.07327	0.977971		1167	251	28198
	FQ312003	1693756	+	calf7_86-90	ydbL	hypothetical secreted protein	1		-0.683155	NA	-0.253437	0.999196	0.429718	0.983437		897	350	12585
	FQ312003	1696367	+	calf7_86-90	ydbH	hypothetical exported protein	2		2.04101	0.778906	-0.0970932	0.999196	-2.1381	0.929435		1245	3210	19467
	FQ312003	1696574	+	calf5_61-65	ydbH	hypothetical exported protein	2		0.257109	NA	0.450743	0.999196	0.193634	0.989045		1186	888	27110
	FQ312003	1698506	-	calf6_36-40	SL1344_1579	conserved hypothetical protein	2		1.59845	NA	-0.175558	0.999196	-1.77401	0.977971		856	1624	12676
	FQ312003	1698562	-	calf1_11-15	SL1344_1579	conserved hypothetical protein	2		1.69766	NA	0.738323	0.999196	-0.959337	0.977971		806	1638	22488
	FQ312003	1698968	+	calf6_16-20	51bp upstream of SL1344_1580	conserved hypothetical protein			-2.85581	NA	-1.14813	0.999196	1.70768	0.977971		1895	164	14300
	FQ312003	1699261	+	calf3_1-5	nifJ	pyruvate-flavodoxin oxidoreductase	4		-1.03002	NA	-0.15177	0.999196	0.878252	0.977971		1558	478	23455
	FQ312003	1699740	-	calf1_11-15	nifJ	pyruvate-flavodoxin oxidoreductase	4		-1.46204	NA	-2.26042	0.999196	-0.798378	0.978142		1372	312	4789
	FQ312003	1700153	-	calf6_16-20	nifJ	pyruvate-flavodoxin oxidoreductase	4		-12.3886	NA	-11.8771	0.24106	0.511508	0.989045		1575	0	7
	FQ312003	1700941	-	calf5_66-70	nifJ	pyruvate-flavodoxin oxidoreductase	4		-0.496577	NA	-0.240932	0.999196	0.255645	0.988353		867	385	12270
	FQ312003	1702900	-	calf5_56-60	261bp upstream of MicC	small RNA; experimentally verified			-7.50082	NA	-3.30712	0.999196	4.1937	0.906078		2313	8	3908
	FQ312003	1703256	-	calf5_56-60	ynaF	conserved hypothetical protein	2		-0.601493	NA	-1.22789	0.999196	-0.626392	0.978142		1332	550	9511
	FQ312003	1703319	+	calf2_31-35	ynaF	conserved hypothetical protein	2		0.342897	NA	-0.120835	0.999196	-0.463732	0.982875		667	530	10259
	FQ312003	1703420	+	calf3_51-55	2bp upstream of ynaF	conserved hypothetical protein			1.91133	NA	1.09731	0.999196	-0.814016	0.978142		300	707	10735
	FQ312003	1703804	-	calf6_36-40	SL1344_1583	hypothetical multidrug transporter	1		-1.07159	NA	-1.14538	0.999196	-0.0737814	0.996569		1097	327	8294
	FQ312003	1704436	+	calf3_1-5	ydaO	conserved hypothetical protein	3		-2.07336	NA	-0.709139	0.999196	1.36422	0.977971		1404	209	14363
	FQ312003	1704597	+	calf6_41-45	ydaO	conserved hypothetical protein	3		1.73166	0.778906	2.17881	0.999196	0.447153	0.980307		607	1263	45966
	FQ312003	1704869	-	calf5_66-70	ydaO	conserved hypothetical protein	3		-1.5264	NA	-1.00241	0.999196	0.523997	0.980307		1384	301	11554
	FQ312003	1706338	-	calf6_16-20	dbpA	ATP-independent RNA helicase (DbpA)	1		0.519541	0.90602	0.121383	0.999196	-0.398158	0.980307		1904	1710	34639
	FQ312003	1709155	+	calf6_76-80	SL1344_1588	hypothetical chemo-receptor protein	1		-9.42062	NA	-0.460803	0.999196	8.95982	0.349113		1094	1	13293
	FQ312003	1710497	-	calf7_86-90	239bp upstream of ydaL	conserved hypothetical protein			-3.23361	NA	-0.868741	0.999196	2.36487	0.977971		1066	71	9763
	FQ312003	1711432	+	calf6_76-80	fnr	fumarate and nitrate reduction regulatory protein	2		1.76282	0.778906	0.235832	0.999196	-1.52698	0.977971		1530	3253	30133
	FQ312003	1711907	+	calf3_46-50	fnr	fumarate and nitrate reduction regulatory protein	2		1.30425	NA	-16.6985	0.0177834	-18.0027	0.0110036		1170	1810	0
	FQ312003	1713440	+	calf7_71-75	54bp upstream of ynaJ	hypothetical membrane protein			-12.0761	NA	-1.07513	0.999196	11.001	0.315509		1268	0	10064
	FQ312003	1713710	+	calf3_46-50	ynaI	hypothetical membrane protein	3		-12.815	NA	-17.5534	0.0813152	-4.73839	0.977971		2117	0	0
	FQ312003	1714137	-	calf6_76-80	ynaI	hypothetical membrane protein	3		-11.5719	NA	-1.33959	0.999196	10.2323	NA		894	0	5907
	FQ312003	1714167	-	calf6_36-40	ynaI	hypothetical membrane protein	3		-11.3505	NA	-8.89148	0.918364	2.45901	NA		767	0	27
	FQ312003	1719837	+	calf3_46-50	SL1344_1599	invasin-like protein	1		-12.428	NA	-17.1664	0.112861	-4.73839	0.977971		1619	0	0
	FQ312003	1720545	+	calf5_66-70	SL1344_1600	hypothetical lipoprotein	1		-11.4986	NA	-13.7943	0.280444	-2.29577	NA		850	0	1
	FQ312003	1722618	-	calf7_86-90	SL1344_1602	hypothetical protein	2		-11.1464	NA	-15.8848	NA	-4.73837	NA		666	0	0
	FQ312003	1723489	-	calf7_86-90	SL1344_1602	hypothetical protein	2		-6.7375	NA	-1.11536	0.999196	5.62214	0.7395		1022	6	7889
	FQ312003	1724023	+	calf3_1-5	SL1344_1603	hypothetical lipoprotein	1		-5.93757	NA	-4.91148	NA	1.02609	NA		18	0	10
	FQ312003	1724257	+	calf5_66-70	SL1344_1604	hypothetical transcriptional regulator	1		-4.38548	NA	-0.91183	0.999196	3.47365	0.906078		1568	47	13938
	FQ312003	1724877	-	calf6_36-40	SL1344_1605	hypothetical oxidoreductase	2		1.1913	0.807733	0.0540668	0.999196	-1.13723	0.977971		1277	1827	22173
	FQ312003	1725445	+	calf6_81-85	SL1344_1605	hypothetical oxidoreductase	2		1.35129	0.778906	0.877763	0.999196	-0.473531	0.978142		1467	2345	45084
	FQ312003	1728781	-	calf6_16-20	27bp upstream of SL1344_1608	hypothetical oxidoreductase			-1.62864	NA	-0.0041717	0.999538	1.62447	0.977971		2147	435	35804
	FQ312003	1730834	-	calf3_1-5	ycjI	conserved hypothetical protein	1		0.00848109	0.998748	1.17421	0.999196	1.16573	0.977971		1344	847	50726
	FQ312003	1732679	-	calf6_41-45	tpx	Probable thiol peroxidase	1		-0.758734	NA	1.87559	0.999196	2.63433	0.907853		794	294	48729
	FQ312003	1733333	-	calf6_41-45	tyrR	transcriptional regulatory protein TyrR	6		2.62531	0.778906	3.33949	0.72624	0.714179	0.977971		499	1929	84479
	FQ312003	1734014	-	calf1_21-25	tyrR	transcriptional regulatory protein TyrR	6		1.68367	0.778906	1.46386	0.999196	-0.219804	0.98789		1107	2228	51071
	FQ312003	1734052	-	calf1_21-25	tyrR	transcriptional regulatory protein TyrR	6		0.0886993	0.984432	-0.647892	0.999196	-0.736591	0.977971		2355	1569	25137
	FQ312003	1734129	-	calf3_51-55	tyrR	transcriptional regulatory protein TyrR	6		-1.01695	NA	-1.3506	0.999196	-0.333645	0.986341		1376	426	9024
	FQ312003	1734317	-	calf3_51-55	tyrR	transcriptional regulatory protein TyrR	6		-0.433754	NA	-1.55682	0.999196	-1.12307	0.977971		1078	500	6128
	FQ312003	1734504	+	calf6_81-85	tyrR	transcriptional regulatory protein TyrR	6		-5.45516	NA	-0.545124	0.999196	4.91003	0.545872		2801	40	32104
	FQ312003	1735376	-	calf5_56-60	ycjF	hypothetical membrane protein	1		-1.08251	NA	-0.921265	0.999196	0.161247	0.990853		1298	384	11463
	FQ312003	1737086	+	calf1_11-15	ycjX	hypothetical ATP-binding protein	2		-0.0542603	NA	-0.884331	0.999196	-0.830071	0.977971		1359	820	12313
	FQ312003	1737109	+	calf6_41-45	ycjX	hypothetical ATP-binding protein	2		-0.285448	NA	2.15232	0.999196	2.43777	0.943669		712	366	52936
	FQ312003	1743049	+	calf4_26-30	sapB	peptide transport system permease protein SapB	1		1.88283	0.778906	-1.87411	0.999196	-3.75695	0.655322		1259	2909	5744
	FQ312003	1743863	+	calf3_6-10	sapC	peptide transport system permease protein SapC	2		-5.4736	NA	-1.50007	0.999196	3.97353	NA		993	14	5871
	FQ312003	1743868	+	calf5_56-60	sapC	peptide transport system permease protein SapC	2		-8.54309	NA	-5.68542	0.999196	2.85767	NA		1191	2	387
	FQ312003	1744325	-	calf6_36-40	sapD	peptide transport system ATP-binding protein SapD	1		-9.42432	NA	-10.4624	0.317342	-1.03805	NA		1097	1	13
	FQ312003	1746199	+	calf3_46-50	SL1344_1627	conserved hypothetical protein	1		-6.22151	NA	-0.117101	0.999196	6.10441	0.386752		2144	18	33061
	FQ312003	1746872	+	calf3_46-50	329bp upstream of SL1344_1627	conserved hypothetical protein			-4.74431	NA	-17.0127	0.05202	-12.2684	0.362686		1455	34	0
	FQ312003	1748578	-	calf6_36-40	SL1344_1629	conserved hypothetical protein	1		-1.90152	NA	-1.43857	0.999196	0.462944	0.982875		1628	273	10045
	FQ312003	1749834	+	calf3_1-5	57bp upstream of fabI	enoyl-[acyl-carrier-protein] reductase (NADH)			-0.505976	NA	-0.213811	0.999196	0.292165	0.988246		884	390	12748
	FQ312003	1750034	+	calf3_46-50	yciW	conserved hypothetical protein	2		-2.48611	NA	-3.62449	0.999196	-1.13838	0.977971		1413	158	1916
	FQ312003	1750456	-	calf5_66-70	yciW	conserved hypothetical protein	2		-0.596642	NA	-0.17226	0.999196	0.424383	0.98393		811	336	12037
	FQ312003	1752773	+	calf6_16-20	rnb	Exoribonuclease II	1		0.372624	NA	0.534561	0.999196	0.161938	0.989045		1112	902	26939
	FQ312003	1753621	+	calf1_21-25	yciR	conserved hypothetical protein	1		1.72364	0.778906	1.38866	0.999196	-0.334978	0.983437		925	1914	40507
	FQ312003	1756324	+	calf3_46-50	yciT	hypothetical regulatory protein	2		1.12696	NA	0.58066	0.999196	-0.546303	0.981683		410	561	10255
	FQ312003	1756473	+	calf4_26-30	yciT	hypothetical regulatory protein	2		-2.92675	NA	1.1633	0.999196	4.09005	0.624626		1505	124	56374
	FQ312003	1756657	+	calf3_51-55	140bp upstream of yciT	hypothetical regulatory protein			-1.66808	0.778906	0.848131	0.999196	2.51621	0.894296		1821	359	54825
	FQ312003	1756838	+	calf1_11-15	osmB	osmotically inducible lipoprotein B precursor	1		-2.36228	NA	-2.85791	0.999196	-0.495628	0.985247		1108	135	2556
	FQ312003	1757087	+	calf7_71-75	93bp upstream of osmB	osmotically inducible lipoprotein B precursor			-7.00828	NA	0.10386	0.999196	7.11214	0.489235		822	4	14773
	FQ312003	1757360	-	calf1_11-15	yciH	hypothetical translation initiaiton factor	1		1.97067	0.778906	0.868192	0.999196	-1.10248	0.977971		2006	4926	61241
	FQ312003	1760055	+	calf6_41-45	pgpB	phosphatidylglycerophosphatase B	2		2.33898	0.778906	2.46386	0.999196	0.124875	0.991361		524	1661	48349
	FQ312003	1760419	-	calf2_31-35	pgpB	phosphatidylglycerophosphatase B	2		-5.60111	NA	-1.84783	NA	3.75328	NA		155	2	720
	FQ312003	1765126	+	calf6_81-85	159bp upstream of ymiA	conserved sORF			-10.6256	NA	-1.37419	NA	9.25141	NA		464	0	2993
	FQ312003	1765240	-	calf6_81-85	273bp upstream of ymiA	conserved sORF			2.25872	0.778906	1.1871	0.999196	-1.07162	0.977971		1770	5307	67404
	FQ312003	1767048	+	calf3_1-5	topA	DNA topoisomerase I, omega protein I	1		-9.71561	NA	-12.0114	NA	-2.29576	NA		247	0	1
	FQ312003	1773294	-	calf7_71-75	yciL	hypothetical pseudouridine synthase	1		0.541131	NA	-0.474407	0.999196	-1.01554	0.977971		1245	1135	14987
	FQ312003	1775103	-	calf6_16-20	trpH	conserved hypothetical protein	1		0.271184	0.945971	0.305816	0.999196	0.0346315	0.996569		2550	1928	52718
[truncated: 6,318 more rows]

## Sheet: Genes with insertions
								Genes with single Tn insertion					Genes with multiple Tn insertions
		Chromosome (FQ312003)	pSLT (HE654724)	pColB1 (HE654725)	pRSF1010 (HE654726)	Total		Chromosome (FQ312003)	pSLT (HE654724)	pColB1 (HE654725)	pRSF1010 (HE654726)		Chromosome (FQ312003)	pSLT (HE654724)	pColB1 (HE654725)	pRSF1010 (HE654726)
	Total no. of Tn insertions identified	7342	298	317	358	8315		ackA	finO	nikA			aas	ccdA	ard	aph(3'')-Ib
								acpD	parB	pilI			aceA	parA	cib	mobA
	Of these,							acpT	repA3	pilM			aceB	pefA	exc	mobC
	no. in genes	6483	231	275	344	7333		ada	SL1344_P1_0036	repY			aceE	pefC	imm	repA
	no. in intergenic regions	859	67	42	14	982		add	SL1344_P1_0044A	shfB			aceF	pefD	nikB	repC
								adh	SL1344_P1_0047	shfC			aceK	psiA	nuc	SL1344_P3_0002
	No. of genes with insertions	2682	81	78	11	2852		adrA	SL1344_P1_0048	SL1344_P2_0020			acnB	psiB	parA	SL1344_P3_0005
								ahpC	SL1344_P1_0049	traM			acrD	repA	pilL	SL1344_P3_0006
	Of these,							alkA	SL1344_P1_0071	trcD			acrE	repA2	pilN	SL1344_P3_0012
	no. with single Tn insertions identified	1146	14	19	0	1179		allC	SL1344_P1_0072	yacC			acrF	repC	pilO	strB
	no. with multiple insertions	1536	67	59	11	1673		allP	SL1344_P1_0073A	yaeA			acrR	rlgA	pilQ	sulII
								amiA	SL1344_P1_0074	yaeB			acs	rlgA2	pilR
								ampD	SL1344_P1_0075	yafA			actP	rsdB	pilS
								ampH	SL1344_P1_0082	ybfA			adhC	samA	pilV
								amtB		ycdA			adi	samB	pndC
								anmK		ycgA			adiC	samB2	psiA
								ansA		yddA			adiY	SL1344_P1_0023	psiB
								ansB		ydfA			aefA	SL1344_P1_0039	rci
								ansP		ydhA			aegA	SL1344_P1_0043	resA
								apaH					aer	SL1344_P1_0045	shfB2
								arcC					agaR	SL1344_P1_0050	SL1344_P2_0054A
								argC					agp	SL1344_P1_0051	sogL
								argDb					ahpF	SL1344_P1_0061	ssb
								argR					aidB	SL1344_P1_0064	stbA
								argT					ais	SL1344_P1_0065	traA
								aroA					aldB	SL1344_P1_0073	traB
								aroC					alkB	SL1344_P1_0077	traC
								aroE					allB	SL1344_P1_0081	traE
								aroG					allR	SL1344_P1_0091	traF
								aroL					alr-a	SL1344_P1_0093	traG
								aroQ					amiB	SL1344_P1_0104	traH
								asmA					amiC	spvA	traJ
								asnB					ampG	spvB	traL
								asrB					apeE	spvC	traN
								astE					appC	spvR	traO
								atpH					araB	srgA	traP
								avtA					araC	srgB	traQ
								baeR					araE	srgC	traR
								bcp					araH	ssbB	traT
								bcr					arcA	tlpA	traU
								bfr					argB	traA	traV
								bioA					argE	traB	traW
								bioDa					argG	traC	traX
								bioH					argH	traD	traY
								birA					argI	traE	trbA
								blr					arnT	traF	trbB
								bolA					aroB	traG	trbC
								bssS					aroD	traH	yacB
								cbiB					aroF	traI	yadA
								cbiC					aroH	traJ	yafB
								cbiD					aroM	traK	yagA
								cbiG					aroP	traL	ybbA
								cbiH					artI	traN	yccB
								cbiK					asnA	traP	ycdB
								cbiN					aspA	traQ	ycgB
								cbiP					aspC	traR	ycgC
								cdd					asrA	traS	ychA
								cdh-a					assT	traT	ycjA
								celC					astA	traU	ydgA
								cheB					atpA	traV
								cheW					atpB	traW
								cheZ					atpD	traX
								cigR					atpE	trbB
								cirA					atpF	trbC
								citA					atpG	trbE
								citC2					atpI	trbH
								citD					avrA	trbI
								citD2					bacA
								citG					baeS
								citG2					bapA
								citX					barA
								clcA					basR
								clpP					basS
								cobS					bax
								codB					bcfA
								comA					bcfB
								comM					bcfC
								corA					bcfD
								corB					bcfH
								cpsG					bcsA
								cpxA					bcsC
								cpxP					bglA
								crl					bglJ
								csgA					bglX
								csgB					bigA
								csgF					bioB
								csiE					bioDb
								cspD					bisC
								CsrC					brnQ
								cueO					btuB
								cvpA					cadA
								cycA					cadB
								cydA					cadC
								cydD					cafA
								cyoC					caiA
								cysA					caiB
								cysC					caiD
								cysE					caiF
								cysP					caiT
								cysQ					carA
								cysZ					carB
								damX					cdaR
								dbpA					celA
								dcd					celF
								dcuB					cheR
								ddlB					chiA
								dedD					citA2
								deoA					citB
								deoB					citB2
								deoD					citC
								dgoD					citF2
								dgoR					citT
								dhaB					clcB
								dhaF					clpA
								dinG					clpB
								djlA					clpX
								dkgA					cobD
								dksA					codA
								dmsA1					cof
								dnaJ					comB
								dniR					comE
								dpaL					comE1
								dppB					comF
								dppF					comN
								dsdX					comO
								ecnB					copA
								eda					copS
								efp					corE
								elaC					cpdA
								endA					cpdB
								envF					cpsB
								envR					cpsB2
								epd					cpxR
								erfK					creB
								eutD					creD
								eutE					crp
								eutH					csdA
								eutJ					csgC
								eutR					csgG
								eutT					cspA
								exuT					cstAa
								fadR					cstAb
								fbp					cutF
								fdnG					cvrA
								fdoI					cyaA
								fdrA					cybC
								fepC					cyoA
								fepG					cyoB
								fhuC					cyoD
								fhuD					cyoE
								fhuF					cypD
								fic					cysG
								fis					cysH
								fkpB					cysK
								fldA					cysN
								flgB					cysU
								flgC					cytR
								flgH					dacA
								flgK					dacB
								flgL					dacC
								flgN					dadA
								flhAa					dam
								flhAb					dbh
								fliF					dcp
								fliH					dcuA
								fliL					dcuC
								fliN					dcuR
								fliS					dcuS
								fliY					ddlA
								fliZ					deaD
								fljA					degQ
								fljB					dgkA
								fmt					dgoT
								folK					dgt
								folP					dinF
								foxA					dinI
								fpr					dipZ
								frdD					div
								frsA					dkgB
								fruB					dlhH
								frwD					dmsA
								ftn					dmsA2
								ftnB					dmsC
								ftsH					dnaK
								fucA					dppA
								fucK					dppD
								fucO					dprA
								fucR					dps
								fusA					dsbA
								galE					dsbC
								galT					dsdA
								garD					dsdC
								garK					ego
								garRb					emrA
								gipA					emrB
								gldA					emrD
								glk					entC
								glnQ					entF
								gloA					envE
								glpB					envZ
								glpC					eutA
								glpF					eutC
								glpR					eutG
								gltJ					eutN
								gltL					eutS
								gltP					exbB
								glyA					exo
								gmd					fabF
								gntR					fadB
								gogB					fadD
								gpB					fadE
								gpE					fadH
								gpI					fadI
								gpmA					fadJ
								gpmB					fdhE
								gpO					fdnI
								gpU					fdoG
								grxA					fdoH
								gtgE					feoB
								guaB					fepD
								gudD					fepE
								gutM					fes
								gyrI					fhlA
								hcr					fhuA
								hemK					fhuE
								hisD					fieF
								hisF					fimA
								hisG					fimB
								hisH					fimD
								hisI					fimH
								hisJ					fimI
								hmpA					fimW
								hnr					fimY
								holD					fixA
								hpaB					fixC
								hpaC					fkpA
								hpaI					fldB
								hpaX					flgI
								hscA					flhC
								hscB					fliA
								hslR					fliB
								hslU					fliC
								hslV					fliD
								hupB					fliK
								hutI					fliM
								hutU					fliR
								hxlA					fmu
								hyaA					fnr
								hyaF					focA
								hybF					frdA
								hycD					fre
								hycH					fruA
								hypB					fruR
								hypE					frwC
								iagB					ftsK
								icdA					fucI
								idi					fucP
								idnO					gabP
								idnR					gabT
								ilvA					galF
								ilvY					galK
								invB					galM
								invC					galR
								invH					galU
								invJ					garL
								InvR					garRa
								iolB					gatA
								iolC					gatC
								iolH					gatR
								iraD					gatY
								iscA					gcd
								ispB					gcl
								IsrB-2					gcvA
								katE					gcvP
								kdgR					ggt
								kdgT					gidA
								kduD					gidB
								kefC					gip
								kgtP					glgA
								lctR					glgB
								leuB					glgC
								leuL					glgP
								leuO					glgX
								ligT					glnA
								lipA					glnE
								lipB					glnG
								livF					glnH
								livJ					glnL
								lpfB					glpA
								lrp					glpD
								ltaA					glpK
								luxS					glpQ
								lysC					glpT
								malZ					glpX
								marB					gltA
								marC					gltB
								mdaA					gltD
								mdfA					glxK
								mdh					gnd
								mdlA					gntK
								mdoG					gntT
								menB					gntU
								menD					gor
								menF					gph
								menG					gpJ
								metB					gpP
								metF					gppA
								metR					gshB
								minC					gsk
								mltB					gsp
								mltC					gtgF
								modA					gtrAa
								modE					gtrAb
								moeB					gtrBa
								mog					gtrBb
								mrcB					guaA
								mtgA					guaC
								mtlR					gudT
								mtn					gutD
								mug					gutQ
								mukE					hcp
								murQ					hdeB
								mutH					helD
								mviM					hemN
								nadB					hemX
								nagB					hemY
								nagC					hepA
								nagD					hflC
								nagZ					hflK
								nanT					hflX
								napF					hfq
								narG					hha
								narH					hilA
								narJ					hilD
								narK					hin
								narP					hisC
								ndk					hisP
								nemA					hlpA
								nepI					hpaH
								nhaB					hrpA
								nhoA					hrpB
								nifU					hscC
								nlpB					hsdM
								nlpC					hsdR
								nlpI					hsdS
								nrdG					hslO
								nrdI					htpG
								nrdR					htrA
								nrfA					hupA
								nrfB					hutC
								nth					hutG
								nucD2					hutH
								nudC					hyaB2
								nudH					hyaC
								nupC					hyaC2
								nusA					hyaD2
								ompA					hybA
								ompF					hybB
								OmrA					hybC
								opdB					hybD
								oppB					hycA
								orf32					hycC
								orf408					hycF
								orf48					hycG
								orgB					hydA
								orn					hydG
								osmB					hydH
								osmC					hypO
								pabB					iacP
								pal					iadA
								panB					iap
								panC					iciA
								pbpG					idnD
								pduK					idnK
								pduN					idnT
								pduQ					ilvB
								pduS					ilvC
								pduU					ilvD
								pdxAa					ilvE
								pdxB					ilvG
								pepN					ilvI
								perM					int
								pfkB					intA
								pflD					invA
								pgtA					invE
								pgtB					invI
								pgtC					iolA
								phnA					iolD
								phnT					iolG1
								phoB					iolG2
								phoQ					iolI2
								phsB					iolR
								pilC					iolT1
								plsC					iolT2
								pmrF					iroB
								pntB					iroC
								pnuC					iroD
								polA					iroE
								potH					iroN
								ppiA					iscS
								ppiC					IsrA
								prc					IsrC
								prfA					IsrH_2
								priC					katG
								prmA					kbl
								proP					kdgK
								proW					kdpB
								proX					kdpC
								proY					kdpD
								prpB					kdpE
								psiF					kdpF
								ptsJ					kduI
								ptxA					kefB
								purA					ksgA
								purD					kup
								purM					lamB
								pyrD					lctD
								pyrG					lctP
								radC					ldcC
								rbsB					lepA
								rbsK					leuA
								rcsB					leuC
								recEa					ligB
								recN					livG
								relB					livH
								rfaQ					livK
								rfaY					livM
								rffC					lonH
								rhaB					lpdA
								rhaR					lpfA
								rhlE					lpfC
								rhuM					lpfD
								ribB					lplA
								rimI					lpxP
								rimO					lysA
								rluA					lyxK
								rluC					maa
								rnb					maeB
								rne					maf-b
								rnfC					malF
								rnfD					malG
								rnfE					malK
								rob					malP
								rodA					malQ
								rpmE					malS
								rpmE2					malT
								rpmG					manA
								rpoB					marT
								rpoC					mdlB
								rpoE					mdoB
								RprA					mdoC
								rpsA					mdoH
								rpsK					melA
								rseA					melB
								rsmD					melR
								rspA					menA
								rtsB					menC
								rumA					menE
								RybD					metA
								RydB					metC
								rzpR					metE
								safA					metH
								safC					metJ
								safD					metL
								sapB					metQ
								sapD					mfd
								sbcB					mglA
								sbmA					mglB
								sbp					mgtA
								sciC					mgtB
								sciN					mgtC
								sciT					miaA
								sciV					miaB
								sciX					mig-14
								scsB					mioC
								selD					misL
								seqA					mltA
								sgaH					mnmC
								sgaU					moaA
								sgbU					moaE
								sicP					mobA
								sifA					mobB
								siiC					mod
								sirA					modF
								sitA					moeA
								sitC					motB
								sixA					mraW
								SL1344_0015					mrcA
								SL1344_0016					mrr
								SL1344_0020					mscL
								SL1344_0035					mtlA
								SL1344_0051					mtlD
								SL1344_0055					mtr
								SL1344_0100					mutL
								SL1344_0148					mutS
								SL1344_0156					mutY
								SL1344_0163					nadA
								SL1344_0165					nadC
								SL1344_0213					nadR
								SL1344_0234					nagA
								SL1344_0252					nagE
								SL1344_0292					nanA
								SL1344_0301					nanK
								SL1344_0329					napA
								SL1344_0336					narQ
								SL1344_0337					narX
								SL1344_0351					narZ
								SL1344_0356					ndh
								SL1344_0377					nfi
								SL1344_0405					nhaA
								SL1344_0502					nhaR
								SL1344_0513					nifJ
								SL1344_0546					nirB
								SL1344_0553					nirC
								SL1344_0559					nixA
								SL1344_0560					norR
								SL1344_0561					norV
								SL1344_0565					norW
								SL1344_0600					nrdA
								SL1344_0640					nrdD
								SL1344_0673					nrdE
								SL1344_0674					nrdF
								SL1344_0705					nrfC
								SL1344_0713					nrfD
								SL1344_0738					nrfE
								SL1344_0739					nrfG
								SL1344_0747					nudE
								SL1344_0754					nuoA
								SL1344_0836					nuoB
								SL1344_0843					nuoC
								SL1344_0845					nuoG
								SL1344_0861					nuoH
								SL1344_0871					nuoI
								SL1344_0887					nuoJ
								SL1344_0890					nuoL
								SL1344_0948					nupG
								SL1344_0962					oadA2
								SL1344_0978					oafA
								SL1344_0984					oat
								SL1344_0986					ompC
								SL1344_1048					ompN
								SL1344_1066					ompR
								SL1344_1068					ompS
								SL1344_1084					ompX
								SL1344_1187					oppA
								SL1344_1188					oraA
								SL1344_1191					ordL
								SL1344_1196					orf319
								SL1344_1243					orfX
								SL1344_1259					orgA
								SL1344_1263					otsA
								SL1344_1302					oxyR
								SL1344_1424					pagN
								SL1344_1426					pbpC
								SL1344_1458					pckA
								SL1344_1459					pcm
								SL1344_1461					pcnB
								SL1344_1469					pdhR
								SL1344_1475					pduB
								SL1344_1476					pduF
								SL1344_1482					pduG
								SL1344_1484					pduO
								SL1344_1485					pduX
								SL1344_1486					pepA
								SL1344_1487					pepB
								SL1344_1489					pepD
								SL1344_1536					pepP
								SL1344_1543					pepQ
								SL1344_1545					pfkA
								SL1344_1547					pflA
								SL1344_1548					pflB
								SL1344_1551					pflC
								SL1344_1558					pflF
								SL1344_1567					pgi
								SL1344_1568					pgm
								SL1344_1583					pgpB
								SL1344_1588					pgtE
								SL1344_1599					pgtP
								SL1344_1600					phnO
								SL1344_1603					phnX
								SL1344_1604					phoL
								SL1344_1627					phoN
								SL1344_1629					phoR
								SL1344_1664					phoU
								SL1344_1688					pilB
								SL1344_1713					pilT
								SL1344_1737					pipA
								SL1344_1760					pipB2
								SL1344_1770					pipC
								SL1344_1789					pipD
								SL1344_1790					pitA
								SL1344_1845					pmbA
								SL1344_1874					pmgI
								SL1344_1896					pnp
								SL1344_1927A					pntA
								SL1344_1933					pocR
								SL1344_1939					polB
								SL1344_1940					potB
								SL1344_1941					potE
								SL1344_1943					potF
								SL1344_1947					potG
								SL1344_1958					poxB
								SL1344_1961					ppc
								SL1344_1963					pphB
								SL1344_1966					ppk
								SL1344_1968					pps
								SL1344_1970					ppx
								SL1344_1974					pqiB
								SL1344_1975					prfC
								SL1344_2111					prgH
								SL1344_2125					prgI
								SL1344_2152					prgK
								SL1344_2153					prkB
								SL1344_2163					prlC
								SL1344_2175					proA
								SL1344_2207					proB
								SL1344_2210					proV
								SL1344_2212					prpR
								SL1344_2213					pstA
								SL1344_2214					pstB
								SL1344_2219					pstC
								SL1344_2249					pstS
								SL1344_2257					pta
								SL1344_2258					ptr
								SL1344_2269					ptsA
								SL1344_2283					ptsG
								SL1344_2315					ptsH
								SL1344_2326					ptsI
								SL1344_2328					ptsN
								SL1344_2329					ptsP
								SL1344_2342					purG
								SL1344_2368					purH
								SL1344_2372					purK
								SL1344_2374					purT
								SL1344_2416					purU
								SL1344_2438					putA
								SL1344_2457					putP
								SL1344_2469					pykA
								SL1344_2489					pykF
								SL1344_2495					pyrB
								SL1344_2536					pyrC
								SL1344_2547					pyrI
								SL1344_2553					qor
								SL1344_2554					queA
								SL1344_2556					radA
								SL1344_2557					rarD
								SL1344_2561					ratA
								SL1344_2562					ratB
								SL1344_2564					rbfA
								SL1344_2565					rbn
								SL1344_2567					rbsA
								SL1344_2570					rbsC
								SL1344_2573					rbsR
								SL1344_2574					rcsC
								SL1344_2586					rdgC
								SL1344_2587					rec2
								SL1344_2595					recB
								SL1344_2596					recD
								SL1344_2600					recEb
								SL1344_2626					recG
								SL1344_2653					recJ
								SL1344_2663					recO
								SL1344_2664					recQ
								SL1344_2671					relA
								SL1344_2672					rep
								SL1344_2673					res
								SL1344_2675					rfaB
								SL1344_2692					rfaG
								SL1344_2694					rfaH
								SL1344_2705					rfaI
								SL1344_2718					rfaJ
								SL1344_2719					rfaK
								SL1344_2720					rfaL
								SL1344_2722					rfaZ
								SL1344_2723					rfbA
								SL1344_2730					rfbB
								SL1344_2731					rfbC
								SL1344_2732					rfbD
								SL1344_2737					rfbF
								SL1344_2751					rfbG
								SL1344_2771					rfbH
								SL1344_2784					rfbI
								SL1344_2787					rfbJ
								SL1344_2788					rfbK
								SL1344_2797					rfbN
								SL1344_2834					rfbP
								SL1344_2885					rfbU
								SL1344_2889					rfbX
								SL1344_2891					rfc
								SL1344_2902					rfe
								SL1344_2917					rffA
								SL1344_2940					rffD
								SL1344_2999					rffE
								SL1344_3047					rffG
								SL1344_3050					rffM
								SL1344_3055					rhaA
								SL1344_3057					rhaD
								SL1344_3058					rhaS
								SL1344_3091					rhaT
								SL1344_3101					rhlB
								SL1344_3105					rhtC
								SL1344_3116					rihA
								SL1344_3130					rihC
								SL1344_3140					rimJ
								SL1344_3229					rimK
								SL1344_3230					rlmL
								SL1344_3322					rluD
								SL1344_3329					rnfA
								SL1344_3330					rnr
								SL1344_3334					rpe
								SL1344_3351					rph
								SL1344_3378					rplI
								SL1344_3428					rpoN
								SL1344_3494					rpoS
								SL1344_3545					rtcB
								SL1344_3560					rtcR
								SL1344_3643					rtn
								SL1344_3653					rumB
								SL1344_3664					sadA
								SL1344_3702					safB
								SL1344_3717					sanA
								SL1344_3734					sapC
								SL1344_3743					sapG
								SL1344_3760					sbcC
								SL1344_3800					sbcD
								SL1344_3808					SC4B5.11c
								SL1344_3825					sciA
								SL1344_3826					sciB
								SL1344_3830					sciE
								SL1344_3896					sciF
								SL1344_3899A					sciG
								SL1344_3956					sciI
								SL1344_3977					sciJ
								SL1344_4002					sciO
								SL1344_4017					sciQ
								SL1344_4018					sciS
								SL1344_4095					sciZ
								SL1344_4097					sdaA
								SL1344_4121					sdaB
								SL1344_4130					sdaC
								SL1344_4137					sdhA
								SL1344_4138					sdhB
								SL1344_4143					sdiA
								SL1344_4146					selA
								SL1344_4152					selB
								SL1344_4178					serA
								SL1344_4188					setB
								SL1344_4203					sfcA
								SL1344_4208					sfsA
								SL1344_4243					sgaT
								SL1344_4244					shdA
								SL1344_4245					sicA
								SL1344_4253					siiE
								SL1344_4288					siiF
								SL1344_4323					sinH
								SL1344_4355					sinR
								SL1344_4360					sipA
								SL1344_4369A					sipB
								SL1344_4371					sipC
								SL1344_4372					sipD
								SL1344_4375					SL1344_0014
								SL1344_4376					SL1344_0019
								SL1344_4377					SL1344_0029
								SL1344_4393					SL1344_0033
								SL1344_4396					SL1344_0034
								SL1344_4408					SL1344_0036
								SL1344_4417					SL1344_0037
								SL1344_4421					SL1344_0038
								SL1344_4422					SL1344_0039
								SL1344_4431					SL1344_0042
								SL1344_4445A					SL1344_0043
								SL1344_4451					SL1344_0082
								SL1344_4468					SL1344_0083A
								SL1344_4480					SL1344_0084
								SL1344_4483					SL1344_0099
								SL1344_4502					SL1344_0202
								SL1344_4522					SL1344_0286
								smg					SL1344_0286A
								sodCa					SL1344_0286B
								sopB					SL1344_0310
								sopE					SL1344_0338
								sopE2					SL1344_0339
								sotB					SL1344_0340
								soxR					SL1344_0343
								spaQ					SL1344_0344
								speD					SL1344_0346
								speF					SL1344_0348
								spoT					SL1344_0355
								srfC					SL1344_0431
								srmB					SL1344_0432
								ssaQ					SL1344_0452
								ssaV					SL1344_0472
								sseBb					SL1344_0547
								sseD					SL1344_0601
								sseE					SL1344_0638
								sseF					SL1344_0639
								sspH2					SL1344_0649
								stbD					SL1344_0672
								stbE					SL1344_0699
								stdC					SL1344_0748
								stfA					SL1344_0786
								stfE					SL1344_0833
								sthA					SL1344_0834
								sthD					SL1344_0835
								sthE					SL1344_0846
								stiH					SL1344_0860
								stjC					SL1344_0862
								STM3025					SL1344_0940
								STnc1380					SL1344_0942
								STnc2130					SL1344_0952
								STnc2160					SL1344_0956
								STnc440					SL1344_0964
								STnc780					SL1344_0969
								stpA					SL1344_0971
								sucD					SL1344_0972
								sufA					SL1344_0980
								sufS					SL1344_0982
								sugR					SL1344_0987
								surA					SL1344_0988
								talB					SL1344_0992
								tatA					SL1344_0993
								tatC					SL1344_1022
								tctD					SL1344_1061
								tdcG					SL1344_1065
								tdk					SL1344_1070
								tesA					SL1344_1071
								tesB					SL1344_1125
								thiF					SL1344_1165
								thiJ					SL1344_1177
								thrA					SL1344_1200
								thrC					SL1344_1201
								tolC					SL1344_1222
								tolQ					SL1344_1373
								tolR					SL1344_1403
								topA					SL1344_1423
								tpiA					SL1344_1457
								tpx					SL1344_1470
								trmB					SL1344_1471
								trpA					SL1344_1478
								trpB					SL1344_1483
								trpC					SL1344_1550
								trpE					SL1344_1553
								trpH					SL1344_1579
								trpS2					SL1344_1602
								ttrA					SL1344_1605
								ttrB					SL1344_1715
								tufA					SL1344_1761
								tufB					SL1344_1762
								tus					SL1344_1772
								tyrA					SL1344_1778
								tyrB					SL1344_1808
								ucpA					SL1344_1846
								ugpA					SL1344_1872
								ugpQ					SL1344_1873
								ugtL					SL1344_1874A
								uhpA					SL1344_1929
								umuC					SL1344_1930
								umuD					SL1344_1936
								upp					SL1344_1937
								uraA					SL1344_1938
								uup					SL1344_1948
								uxuR					SL1344_1949
								vsr					SL1344_1950
								wcaC					SL1344_1962
								wrbA					SL1344_1964
								wzx					SL1344_1976
								wzxE					SL1344_1981
								wzzB					SL1344_1982
								xapR					SL1344_1983
								xerC					SL1344_2109
								xerD					SL1344_2110
								xylA					SL1344_2134
								yaaH					SL1344_2156
								yaaY					SL1344_2173
								yabF					SL1344_2206
								yacF					SL1344_2211
								yacG					SL1344_2215
								yadB					SL1344_2242
								yaeH					SL1344_2244
								yaeQ					SL1344_2262
								yaeR					SL1344_2311
								yafD					SL1344_2313
								yahO					SL1344_2330
								yajC					SL1344_2341
								yajI					SL1344_2343
								yajO					SL1344_2344
								yajQ					SL1344_2346
								yajR					SL1344_2373
								ybaB					SL1344_2441
								ybaK					SL1344_2466
								ybaL					SL1344_2492
								ybaM					SL1344_2494
								ybaX					SL1344_2496
								ybaY					SL1344_2509
								ybbJ					SL1344_2535
								ybbK					SL1344_2537
								ybbL					SL1344_2551
								ybbO					SL1344_2558
								ybbS					SL1344_2569
								ybcI					SL1344_2572
								ybdA					SL1344_2578
								ybdQ					SL1344_2583
								ybeF					SL1344_2594
								ybeJ					SL1344_2641
								ybeV					SL1344_2644
								ybfF					SL1344_2662
								ybgE					SL1344_2668
								ybgI					SL1344_2676
								ybgK					SL1344_2690
								ybhB					SL1344_2693
								ybhF					SL1344_2696
								ybhK					SL1344_2697
								ybhN					SL1344_2698
								ybhP					SL1344_2702
								ybiK					SL1344_2704
								ybiN					SL1344_2709
								ybiR					SL1344_2715
								ybiV(1)					SL1344_2721
								ybiV(2)					SL1344_2726
								ybjX					SL1344_2727
								ycaD					SL1344_2729
								ycaP					SL1344_2738
								ycbG					SL1344_2742
								ycbL					SL1344_2743
								ycbW					SL1344_2744
								yccS					SL1344_2747
								ycdC					SL1344_2747A
								yceA					SL1344_2752
								yceG					SL1344_2770
								yceH					SL1344_2772
								yceJ					SL1344_2801
								ycfH					SL1344_2880
								ycfJ					SL1344_2881
								ycfM					SL1344_2885A
								ycfS					SL1344_2887
								ycfX					SL1344_2890
								ycgR					SL1344_2892
								ychM					SL1344_2893
								ychP					SL1344_2901
								yciA					SL1344_2919
								yciH					SL1344_2944
								yciL					SL1344_2966
								yciR					SL1344_2990
								ycjF					SL1344_3000
								ycjI					SL1344_3009
								ydbL					SL1344_3010
								ydcK					SL1344_3013
								ydfG					SL1344_3028
								ydfI					SL1344_3049
								ydhC					SL1344_3051
								ydhF					SL1344_3059
								ydhO					SL1344_3060
								ydiA					SL1344_3061
								ydiF					SL1344_3092
								ydiK					SL1344_3093
								ydiO					SL1344_3094
								ydiP					SL1344_3095
								ydiS					SL1344_3096
								ydiY					SL1344_3097
								yeaD					SL1344_3098
								yeaN					SL1344_3099
								yeaS					SL1344_3100
								yebA					SL1344_3103
								yebB					SL1344_3106
								yebC					SL1344_3107
								yebU					SL1344_3112
								yecF					SL1344_3126
								yedE					SL1344_3128
								yeeA					SL1344_3129
								yeeO					SL1344_3141
								yeeY					SL1344_3144
								yegB					SL1344_3149
								yegH					SL1344_3166
								yegV					SL1344_3171
								yehR					SL1344_3189
								yehT					SL1344_3227
								yehV					SL1344_3228
								yeiA					SL1344_3250
								yeiB					SL1344_3263
								yeiU					SL1344_3315
								yejA					SL1344_3328
								yejF					SL1344_3350
								yejH					SL1344_3361
								yejK					SL1344_3368
								yfaE					SL1344_3484
								yfaV					SL1344_3487
								yfbE					SL1344_3495
								yfbK					SL1344_3496
								yfcF					SL1344_3497
								yfcN					SL1344_3498
								yfcZ					SL1344_3499
								yfdC					SL1344_3500
								yfeH					SL1344_3514
								yfeJ					SL1344_3515
								yfgB					SL1344_3516
								yfgJ					SL1344_3563
								yfhA					SL1344_3564
								yfhB					SL1344_3565
								yfhJ					SL1344_3569
								yfhK					SL1344_3590
								yfiF					SL1344_3597
								yfiM					SL1344_3598
								yfiN					SL1344_3616
								yfiP					SL1344_3617
								yfjG					SL1344_3635
								ygaC					SL1344_3644
								ygaE					SL1344_3646
								ygaF					SL1344_3661
								ygbI					SL1344_3662
								ygcF					SL1344_3663
								ygcH					SL1344_3711
								ygdD					SL1344_3731
								ygdE					SL1344_3733
								ygdK					SL1344_3738
								ygfZ					SL1344_3740
								yggE					SL1344_3744
								yggG					SL1344_3745
								yggS					SL1344_3746
								yggT					SL1344_3747
								yggW					SL1344_3748
								yggX					SL1344_3750
								yghJ					SL1344_3751
								yghU					SL1344_3758
								yghW					SL1344_3759
								ygiE					SL1344_3765
								ygiH					SL1344_3767
								ygiY					SL1344_3799
								yhaH					SL1344_3812
								yhaJ					SL1344_3827
								yhaK					SL1344_3895
								yhaO					SL1344_3897
								yhbJ					SL1344_3920
								yhbP					SL1344_3934
								yhbS					SL1344_3958
								yhbY					SL1344_3959
								yhcG					SL1344_3960
								yhcH					SL1344_3961
								yhcR					SL1344_3978
								yhcS					SL1344_3987
								yhdJ					SL1344_3991
								yhdN					SL1344_3993
								yheR					SL1344_4000
								yhfA					SL1344_4001
								yhfG					SL1344_4003
								yhfL					SL1344_4006
								yhgG					SL1344_4014
								yhgI					SL1344_4046
								yhhK					SL1344_4047
								yhhN					SL1344_4051
								yhhY					SL1344_4052
								yhiI					SL1344_4053
								yhiN					SL1344_4054
								yhjE					SL1344_4094
								yhjJ					SL1344_4131
								yhjT					SL1344_4133
								yhjW					SL1344_4134
								yiaD					SL1344_4135
								yiaF					SL1344_4136
								yiaG					SL1344_4139
								yiaK					SL1344_4148
								yiaM					SL1344_4149
								yibN					SL1344_4153
								yicC					SL1344_4155
								yidF					SL1344_4206
								yidG					SL1344_4242
								yidH					SL1344_4246
								yidQ					SL1344_4247
								yidY					SL1344_4248
								yidZ					SL1344_4249
								yieG					SL1344_4252
								yifA					SL1344_4254
								yifE					SL1344_4305
								yigB					SL1344_4345
								yigI					SL1344_4346
								yigL					SL1344_4364
								yigP					SL1344_4394
								yigQ					SL1344_4397
								yihU					SL1344_4418
								yihZ					SL1344_4420
								yiiQ					SL1344_4423
								yiiR					SL1344_4424
								yijC					SL1344_4425
								yjaG					SL1344_4426
								yjbA					SL1344_4427A
								yjbB					SL1344_4432
								yjbC					SL1344_4433
								yjbE					SL1344_4435
								yjbJ					SL1344_4441
								yjbN					SL1344_4450
								yjcB					SL1344_4466
								yjcE					SL1344_4469
								yjdC					SL1344_4470
								yjdL					SL1344_4471
								yjeI					SL1344_4482
								yjeK					SL1344_4501
								yjeO					SL1344_4523
								yjeS					SL1344_4523A
								yjfK					slmA
								yjfQ					slrP
								yjgB					slsA
								yjgK					slt
								yjgM					smpA
								yjiN					smpB
								yjiS					smvA
								yjjP					solA
								yjjU					sopA
								yjjV					sopD2
								yjjX					spaO
								ylaB					spaP
								yliA					spaR
								yliC					spaS
								yliI					speA
								yliJ					speB
								ymdC					speC
								ymdF					speE
								ymgE					spoU
								yncJ					sppA
								yneC					sptP
								yneI					srfB
								ynfL					srfJ
								ynhA					srlE
								yoaA					srlR
								yoaE					sseC
								yobA					sseG
								yobG					sseI
								yoeI					sseK1
								ypfG					sspA
								yqaA					sspB
								yqaB					ssrB
								yqfA					stbA
								yqhD					stbC
								yqiA					stcC
								yqiK					stdB
								yqjC					stfC
								yqjE					stfD
								yqjF					sthB
								yqjK					stiA
								yraL					stiC
								yrbE					stjA
								yrbL					stjB
								yrdA					STM3025.1N
								yshB					STnc520
								znuB					sucC
								znuC					sufB
								zraP					sufD
								zur					sugE
													surE
													syd
													tag
													talC
													tas
													tatB
													tatD
													tcp
													tctE
													tdcA
													tdcB
													tdcC
													tdcD
													tdcE
													tdh
													tehB
													tgt
													thdF
													thiC
													thiE
													thiG
													thiH
													thiI
													thiK
													thiP
													tig
													tktA
													tktB
													tolA
													tolB
													topB
													torA
													torC
													torD
													torS
													torT
													tppB
													treB
													treC
													treF
													treR
													trkH
													trmA
													tRNA
													trpD
													trpS
													truB
													trxA
													trxB
													tsx
													ttdA
													ttdB
													typA
													tyrR
													ubiC
													ubiH
													udg
													udhA
													ugpB
													ugpC
													ugpE
													uhpB
													uhpC
													uhpT
													ung
													ushA
													uspA
													uspB
													uvrA
													uvrB
													uvrC
													uvrD
													uxaC
													uxuB
													vgrS
													virK
													visC
													wcaD
													wcaI
													wcaK
													wcaL
													wzc
													wzzE
													xylB
													xylR
													yaaA
													yaaI
													yaaU
													yacL
													yadE
													yadG
													yadS
													yaeD
													yaeJ
													yaeL
													yafC
													yafJ
													yafK
													yafP
													yahN
													yaiU
													yaiV
													ybaE
													ybaJ
													ybbA
													ybbN
													ybbP
													ybbY
													ybdG
													ybdK
													ybdL
													ybdN
													ybdO
													ybdR
													ybeQ
													ybeR
													ybeS
													ybeX
													ybfM
													ybgF
													ybgH
													ybgJ
													ybhC
													ybhE
													ybhL
													ybhQ
													ybhS
													ybiB
													ybiF
													ybiH
													ybiO
													ybiP
													ybiT
													ybiU
													ybjE
													ybjT
													ybjZ
													ycaM
													ycaO
													ycaQ
													ycbB
													yccA
													yccT
													ycfD
													ycfQ
													ycgB
													ychA
													yciT
													yciW
													ycjX
													ydaO
													ydbH
													ydcG
													yddG
													ydeE
													ydeV
													ydeW
													ydeY
													ydeZ
													ydfJ
													ydgA
													ydgI
													ydgJ
													ydiD
													ydiJ
													ydiU
													ydiV
													ydjN
													yeaG
													yeaJ
													yeaK
													yeaY
													yebN
													yebS
													yecA
													yecN
													yeeF
													yeeN
													yeeZ
													yegD
													yegE
													yegN
													yegO
													yegT
													yehE
													yehX
													yehY
													yeiR
													yejB
													yejM
													yfaW
													yfbG
													yfbQ
													yfbS
													yfcB
													yfcC
													yfdZ
													yfeA
													yfeN
													yfeR
													yffH
													yfgA
													yfgE
													yfgL
													yfiE
													yfiH
													yfiQ
													yfiR
													ygaP
													ygaU
													ygbE
													ygbK
													ygcB
													ygcY
													ygdH
													ygdL
													ygeD
													ygfX
													yggB
													yggM
													yghA
													yghB
													ygiC
													ygiD
													ygiK
													ygiR
													ygiX
													ygjO
													ygjQ
													ygjR
													ygjT
													ygjU
													yhbE
													yhbL
													yhbU
													yhbV
													yhcB
													yhcC
													yhcO
													yhcP
													yhdA
													yhdG
													yhdH
													yhdP
													yheM
													yheO
													yheS
													yheT
													yhfC
													yhfK
													yhgE
													yhgF
													yhhJ
													yhhQ
													yhhS
													yhhW
													yhhX
													yhiH
													yhiP
													yhiR
													yhjA
													yhjB
													yhjC
													yhjD
													yhjG
													yhjH
													yhjK
													yhjL
													yhjN
													yhjS
													yhjU
													yhjV
													yhjY
													yiaB
													yiaE
													yiaH
													yiaJ
													yiaL
													yiaN
													yibD
													yibF
													yibK
													yibL
													yibP
													yicE
													yicH
													yicI
													yicJ
													yicL
													yidA
													yidE
													yidR
													yieE
													yieF
													yieH
													yieM
													yieN
													yieO
													yifK
													yifZ
													yigA
													yigG
													yigM
													yigZ
													yihG
													yihI
													yihO
													yihP
													yihQ
													yihS
													yihX
													yiiD
													yiiG
													yijD
													yijF
													yijO
													yijP
													yjbF
													yjbG
													yjbH
													yjbQ
													yjcC
													yjcD
													yjdB
													yjeA
													yjeF
													yjeH
													yjeJ
													yjeM
													yjeP
													yjfH
													yjfJ
													yjfL
													yjfM
													yjfP
													yjfY
													yjgA
													yjgN
													yjhP
													yjiA
													yjiJ
													yjiO
													yjjA
													yjjG
													yjjI
													yjjQ
													yjjW
													ykgB
													ylbE
													ynaF
													ynaI
													yncB
													yncC
													yncD
													yneA
													yneB
													ynfB
													ynfM
													yobF
													yohC
													yohG
													yohI
													yohL
													yojN
													ypfI
													yqcB
													yqeF
													yqfB
													yqgA
													yqiB
													yqjA
													yqjG
													yraM
													yraO
													yraP
													yrbC
													yrbF
													yrbG
													yrdD
													yrfG
													ytfB
													ytfH
													ytfK
													ytfL
													ytfM
													ytfN
													zntA
													zntR
													znuA
													zwf
