# Supplementary material for: Retrospective application of transposon-directed insertion-site sequencing to investigate niche-specific virulence of Salmonella Typhimurium in cattle
Source: BMC Genomics. 2019 Jan 8;20:20. doi: 10.1186/s12864-018-5319-0 (PMC6325888; doi:10.1186/s12864-018-5319-0)
Supplement: Supplementary file 4 — Table S2. All newly identified transposon-insertion mutants and mutants with newly resolved fitness scores. (XLSX 498 kb) [file 12864_2018_5319_MOESM4_ESM.xlsx]

## Sheet: New Tn insertions
								Genes in which new Tn insertions were found
		Chromosome (FQ312003)	pSLT (HE654724)	pColB1 (HE654725)	pRSF1010 (HE654726)	Total		Chromosome (FQ312003)	pSLT (HE654724)	pColB1 (HE654725)	pRSF1010 (HE654726)
	No. of Tn insertions not previously identified	1278	49	71	80	1478		aceB	parA	cib	aph(3'')-Ib
	Of these,							aceE	parB	exc	mobA
	no. in intergenic regions	161	13	11	4	189		aceK	pefA	imm	mobC
	no. in genes	1117	36	60	76	1289		acpT	psiB	nikB	repA
								acrF	repA	pilI	repC
	in no. of genes	879	29	35	11	954		adi	repA2	pilL	SL1344_P3_0002
								adrA	rlgA2	pilO	SL1344_P3_0005
								aer	SL1344_P1_0036	pilQ	SL1344_P3_0006
								ahpC	SL1344_P1_0072	pilV	SL1344_P3_0012
								ahpF	SL1344_P1_0077	pndC	strB
								aidB	SL1344_P1_0091	rci	sulII
								allB	SL1344_P1_0093	resA
								allR	spvB	SL1344_P2_0054A
								alr-a	spvC	sogL
								amiB	spvR	stbA
								ampG	srgB	traB
								apeE	ssbB	traC
								appC	tlpA	traE
								araE	traB	traO
								arcA	traC	traT
								arcC	traD	traU
								argB	traF	traY
								argC	traG	trbA
								argH	traI	trbC
								argI	traK	yafB
								aroA	traN	yagA
								aroB	traP	ybbA
								aroP	traT	ybfA
								aroQ	trbI	yccB
								aspA		ycdB
								asrB		ycgA
								assT		ycgB
								astE		ycgC
								atpA		ycjA
								atpB		yddA
								atpD
								atpE
								atpF
								bacA
								bapA
								barA
								basS
								bax
								bcfH
								bcr
								bcsA
								bglA
								bglJ
								bigA
								bioDa
								bioDb
								bisC
								btuB
								cadA
								cadB
								cadC
								caiD
								caiF
								caiT
								carB
								cdaR
								cdh-a
								cheB
								cheR
								citA2
								citB
								citT
								cof
								comB
								comE
								comE1
								comM
								comN
								comO
								corE
								cpdB
								cpsB2
								cpxR
								creB
								crp
								cutF
								cvpA
								cyaA
								cyoB
								cypD
								cysG
								cysH
								cysK
								cysN
								cysP
								cysZ
								cytR
								dacB
								dcuA
								dcuB
								dcuR
								degQ
								deoA
								dgoR
								dgt
								dinG
								dinI
								dipZ
								dlhH
								dnaK
								dniR
								dppA
								dps
								dsbA
								eda
								emrA
								endA
								entC
								entF
								eutC
								eutG
								eutR
								exbB
								fabF
								fadB
								fadD
								fadI
								fadR
								fdoG
								fdoH
								feoB
								fepE
								fhuD
								fhuE
								fic
								fieF
								fimB
								fixA
								fkpA
								fldA
								fldB
								flgH
								fliC
								fliD
								fliH
								fljB
								fmt
								fmu
								focA
								fpr
								frdA
								fre
								fruA
								frwC
								frwD
								ftnB
								gabP
								gabT
								galF
								galK
								galR
								garRb
								gatA
								gatR
								gatY
								gcvA
								gcvP
								gip
								glgA
								glgB
								glgC
								glgP
								glnA
								glnE
								glnG
								glnH
								glpA
								glpD
								glpF
								glpK
								glpR
								gltB
								gltD
								gltJ
								gltL
								glxK
								gntK
								gpO
								gpU
								gshB
								gtrAa
								gtrAb
								guaB
								gutD
								hemX
								hemY
								hepA
								hflK
								hha
								hisC
								hnr
								hpaH
								hsdR
								hsdS
								hslO
								hutH
								hyaA
								hyaB2
								hyaF
								hybC
								hybD
								hycC
								hycH
								hydA
								hydH
								hypO
								iadA
								iagB
								iap
								idi
								idnD
								idnO
								ilvB
								ilvC
								ilvE
								ilvY
								invA
								invI
								iolA
								iolG1
								iolH
								iroB
								iroD
								iroE
								iroN
								iscS
								ispB
								IsrA
								kdgK
								kdgR
								kdpB
								kdpF
								kduD
								kefB
								kgtP
								lctD
								ldcC
								leuO
								ligT
								livH
								livK
								livM
								lonH
								lpdA
								lpfB
								lyxK
								maeB
								malF
								malG
								malK
								malP
								malQ
								malS
								malT
								marB
								marT
								mdh
								mdlA
								menB
								menC
								menE
								metH
								metJ
								metL
								metR
								mfd
								mglB
								mgtC
								miaB
								mig-14
								misL
								mod
								mrr
								mscL
								mutL
								mutS
								nadC
								nagA
								nagE
								nanA
								narZ
								ndk
								nfi
								nhaR
								nirB
								nrdD
								nrdE
								nrfD
								nrfE
								nucD2
								nudH
								nuoC
								nusA
								oafA
								oat
								ompA
								ompC
								ompN
								ompR
								ompS
								ompX
								oppA
								oraA
								orf319
								orfX
								orn
								osmC
								pagN
								pbpC
								pcnB
								pdhR
								pduG
								pduK
								pduQ
								pduX
								pepA
								pepB
								pfkB
								pflA
								pflC
								pflF
								pgm
								pgtB
								pgtE
								pgtP
								phnX
								phoU
								pilB
								pilT
								pipB2
								pitA
								pmgI
								pntA
								polB
								potB
								potF
								pphB
								ppiC
								prgH
								prkB
								proY
								prpB
								pstB
								pstC
								ptsP
								purK
								purM
								putA
								pyrG
								pyrI
								qor
								queA
								radA
								ratA
								ratB
								rbfA
								rbsC
								rbsR
								rcsC
								rdgC
								recB
								recG
								recO
								recQ
								res
								rfaB
								rfaG
								rfaI
								rfaL
								rfaZ
								rfbC
								rfbD
								rfbF
								rfbG
								rfbH
								rfbK
								rfbN
								rfbP
								rfbU
								rfbX
								rfc
								rfe
								rffA
								rffE
								rffG
								rhaT
								rhlB
								rhuM
								ribB
								rihC
								rimI
								rimJ
								rimO
								rluA
								rnfA
								rnr
								rodA
								rpe
								rpmG
								rpoB
								RprA
								rpsA
								rtn
								rtsB
								rumB
								sanA
								sapB
								sapC
								sapG
								sbcC
								sbcD
								sciE
								sciI
								sciJ
								sciN
								sciO
								sciS
								sciZ
								sdaA
								sdhB
								sdiA
								selA
								selB
								serA
								setB
								sfcA
								sfsA
								sgaT
								siiE
								sinR
								sipA
								sipC
								sitA
								SL1344_0014
								SL1344_0034
								SL1344_0038
								SL1344_0039
								SL1344_0051
								SL1344_0083A
								SL1344_0084
								SL1344_0099
								SL1344_0202
								SL1344_0286
								SL1344_0286B
								SL1344_0292
								SL1344_0310
								SL1344_0339
								SL1344_0343
								SL1344_0405
								SL1344_0431
								SL1344_0432
								SL1344_0452
								SL1344_0472
								SL1344_0553
								SL1344_0559
								SL1344_0561
								SL1344_0754
								SL1344_0833
								SL1344_0834
								SL1344_0861
								SL1344_0871
								SL1344_0890
								SL1344_0942
								SL1344_0969
								SL1344_0987
								SL1344_0992
								SL1344_0993
								SL1344_1022
								SL1344_1066
								SL1344_1070
								SL1344_1084
								SL1344_1165
								SL1344_1200
								SL1344_1222
								SL1344_1403
								SL1344_1457
								SL1344_1483
								SL1344_1484
								SL1344_1579
								SL1344_1603
								SL1344_1605
								SL1344_1688
								SL1344_1713
								SL1344_1715
								SL1344_1808
								SL1344_1872
								SL1344_1874A
								SL1344_1896
								SL1344_1937
								SL1344_1938
								SL1344_1949
								SL1344_1950
								SL1344_1964
								SL1344_1975
								SL1344_1976
								SL1344_1981
								SL1344_2110
								SL1344_2111
								SL1344_2152
								SL1344_2206
								SL1344_2210
								SL1344_2213
								SL1344_2244
								SL1344_2262
								SL1344_2311
								SL1344_2329
								SL1344_2343
								SL1344_2344
								SL1344_2373
								SL1344_2492
								SL1344_2494
								SL1344_2537
								SL1344_2551
								SL1344_2554
								SL1344_2556
								SL1344_2557
								SL1344_2572
								SL1344_2578
								SL1344_2586
								SL1344_2587
								SL1344_2594
								SL1344_2595
								SL1344_2641
								SL1344_2644
								SL1344_2653
								SL1344_2719
								SL1344_2723
								SL1344_2726
								SL1344_2727
								SL1344_2729
								SL1344_2732
								SL1344_2747
								SL1344_2752
								SL1344_2772
								SL1344_2801
								SL1344_2834
								SL1344_2880
								SL1344_2881
								SL1344_2902
								SL1344_2919
								SL1344_2990
								SL1344_2999
								SL1344_3000
								SL1344_3010
								SL1344_3049
								SL1344_3057
								SL1344_3059
								SL1344_3093
								SL1344_3097
								SL1344_3103
								SL1344_3106
								SL1344_3107
								SL1344_3112
								SL1344_3126
								SL1344_3128
								SL1344_3130
								SL1344_3140
								SL1344_3166
								SL1344_3350
								SL1344_3361
								SL1344_3378
								SL1344_3487
								SL1344_3496
								SL1344_3497
								SL1344_3499
								SL1344_3500
								SL1344_3514
								SL1344_3515
								SL1344_3560
								SL1344_3564
								SL1344_3569
								SL1344_3590
								SL1344_3616
								SL1344_3617
								SL1344_3643
								SL1344_3644
								SL1344_3662
								SL1344_3731
								SL1344_3733
								SL1344_3743
								SL1344_3747
								SL1344_3748
								SL1344_3750
								SL1344_3767
								SL1344_3799
								SL1344_3826
								SL1344_3830
								SL1344_3895
								SL1344_3897
								SL1344_3958
								SL1344_3959
								SL1344_3960
								SL1344_3961
								SL1344_3987
								SL1344_3993
								SL1344_4014
								SL1344_4046
								SL1344_4047
								SL1344_4051
								SL1344_4052
								SL1344_4053
								SL1344_4094
								SL1344_4133
								SL1344_4139
								SL1344_4149
								SL1344_4153
								SL1344_4206
								SL1344_4246
								SL1344_4247
								SL1344_4305
								SL1344_4323
								SL1344_4345
								SL1344_4346
								SL1344_4364
								SL1344_4397
								SL1344_4417
								SL1344_4418
								SL1344_4424
								SL1344_4469
								SL1344_4470
								SL1344_4471
								SL1344_4502
								slrP
								smpB
								spaP
								speA
								spoU
								sptP
								srlR
								ssaV
								sseC
								sseE
								sseF
								sseI
								sspB
								sspH2
								stbC
								stcC
								stdC
								stfA
								stfC
								stfE
								stjA
								STM3025.1N
								sucC
								sufS
								tag
								tatB
								tatD
								tdcB
								tdcC
								tdcD
								tdcE
								tdk
								tehB
								thiC
								thiK
								thiP
								tig
								tolQ
								torA
								torS
								torT
								tpiA
								treB
								treF
								trkH
								trmA
								tRNA
								trpD
								ttdA
								tyrR
								ubiC
								ubiH
								udhA
								ugpC
								ugtL
								uhpA
								uhpB
								uhpC
								uspB
								uvrC
								uvrD
								uxuB
								wzzE
								xylA
								yaaH
								yaaU
								yacF
								yadS
								yaeL
								yafC
								yafJ
								yafK
								yahN
								yaiU
								yaiV
								ybaJ
								ybaM
								ybbK
								ybbP
								ybbS
								ybcI
								ybdG
								ybdK
								ybdL
								ybdO
								ybdR
								ybeQ
								ybeR
								ybeS
								ybeX
								ybgE
								ybgH
								ybgI
								ybgJ
								ybhB
								ybhC
								ybhL
								ybhS
								ybiF
								ybiP
								ybiT
								ybiU
								ybjZ
								ycaD
								yceG
								ycfQ
								ychP
								yciH
								yciT
								ycjF
								ydcK
								yddG
								ydeV
								ydfJ
								ydgA
								ydgJ
								ydiD
								ydiJ
								ydiK
								yeaG
								yeaJ
								yeaK
								yeaN
								yebC
								yebN
								yecA
								yeeN
								yeeY
								yehV
								yehX
								yehY
								yeiA
								yeiR
								yejB
								yejH
								yfaW
								yfbG
								yfcN
								yfcZ
								yfdC
								yfdZ
								yfeA
								yfeH
								yfeR
								yfgL
								yfhK
								yfiH
								yfiN
								yfiR
								ygaC
								ygcY
								ygeD
								ygfZ
								yggT
								yggX
								yghA
								yghB
								ygiY
								ygjQ
								yhbE
								yhbJ
								yhbU
								yhcC
								yhcP
								yhdP
								yheO
								yheS
								yhfC
								yhfK
								yhgE
								yhgF
								yhhS
								yhhX
								yhiH
								yhiI
								yhiP
								yhiR
								yhjA
								yhjC
								yhjK
								yhjN
								yhjS
								yhjV
								yhjY
								yiaD
								yiaE
								yiaN
								yibD
								yicE
								yicI
								yieE
								yieM
								yieO
								yifK
								yifZ
								yigA
								yigM
								yigZ
								yihO
								yihP
								yihQ
								yihS
								yiiG
								yiiR
								yijP
								yjbA
								yjbE
								yjbQ
								yjcC
								yjcE
								yjdB
								yjdL
								yjeH
								yjfK
								yjfM
								yjgN
								yjiJ
								yjjG
								yjjQ
								yjjW
								ykgB
								ylaB
								ylbE
								yliA
								ynaF
								yncC
								yneA
								yneB
								yneC
								ynfB
								ynfL
								ynfM
								yoaE
								yobA
								yobG
								yohC
								yohG
								yohL
								yojN
								yqjA
								yqjC
								yqjK
								yraM
								yrbC
								yrbF
								yrbG
								yrdA
								yrdD
								yshB
								ytfB
								ytfL
								znuA

## Sheet: Newly resolved fitness scores
								Genes containing Tn insertions previously assigned an arbitrary fitness score of -15
		Chromosome (FQ312003)	pSLT (HE654724)	pColB1 (HE654725)	pRSF1010 (HE654726)	Total		Chromosome (FQ312003)	pSLT (HE654724)	pColB1 (HE654725)	pRSF1010 (HE654726)
	No. of Tn insertions with previous fitness score of -15	1092	16	22	15	1145		aceE	parA	exc	mobA
	Of these,							aceF	spvA	pilO	mobC
	no. in intergenic regions	94	10	1	1	106		ackA	tlpA	pilQ	repA
	no. in genes	998	6	21	14	1039		adhC	traJ	pilR	repC
								adiY	traQ	pilS	SL1344_P3_0005
	in no. of genes	555	6	14	6	581		aidB	traS	pilV	sulII
								ais		SL1344_P2_0020
								allP		traB
								apaH		traF
								arcA		traG
								aroB		traP
								aroC		traY
								aroD		yaeB
								aroE		yagA
								asrA
								atpA
								atpD
								atpF
								atpG
								atpH
								atpI
								avrA
								barA
								bcfA
								bcfB
								bcsC
								cadB
								cadC
								caiF
								citB
								citC
								copS
								cpsB2
								crp
								csgA
								csgB
								csgC
								csgF
								cyaA
								cydA
								cydD
								cysU
								dam
								damX
								dcd
								dcuS
								deaD
								dgt
								dhaB
								dksA
								dnaJ
								dnaK
								dpaL
								dps
								dsbA
								efp
								emrD
								envE
								envF
								envZ
								eutS
								exuT
								feoB
								fepC
								fepD
								fepG
								fimA
								fimB
								fimI
								fimW
								fimY
								fis
								fixA
								flgL
								fliL
								fliR
								fljA
								focA
								fruR
								ftsK
								fusA
								galR
								galU
								garRa
								gcl
								gidA
								gip
								glpQ
								gltA
								gltB
								glyA
								gor
								gtgE
								gtrBb
								guaA
								gutD
								hdeB
								hemK
								hflX
								hfq
								hilA
								hilD
								hin
								hlpA
								hmpA
								hscA
								hslV
								htrA
								hupA
								hupB
								icdA
								idnD
								idnK
								idnR
								invA
								invB
								invC
								invE
								invH
								invI
								invJ
								InvR
								iolG1
								iolG2
								iolI2
								iolR
								iroN
								IsrA
								IsrH_2
								katE
								kdpE
								kduI
								lipA
								lipB
								lpdA
								lpfA
								lpfC
								lplA
								malF
								manA
								marT
								mdoH
								metL
								mglA
								mglB
								mgtB
								mgtC
								miaA
								mig-14
								moeA
								mraW
								mtlD
								mtn
								nagA
								nagB
								nanT
								nhaA
								nifJ
								nifU
								nlpI
								nrdA
								nuoB
								nuoC
								oafA
								ompN
								ompR
								orfX
								orgA
								orgB
								oxyR
								pagN
								pal
								pduF
								pepA
								pepP
								pgpB
								pgtE
								pgtP
								phoL
								phoQ
								phoU
								pipA
								pipB2
								pipC
								pipD
								pitA
								pnp
								pocR
								polA
								pphB
								ppk
								ppx
								prfA
								prgH
								prgI
								prgK
								proV
								pstA
								pstB
								pstC
								pta
								purA
								purG
								purH
								ratB
								rbfA
								recG
								rep
								rfaG
								rfaH
								rfaI
								rfaJ
								rfaK
								rfaL
								rfaQ
								rfaY
								rfaZ
								rfbA
								rfbB
								rfbC
								rfbD
								rfbF
								rfbG
								rfbH
								rfbI
								rfbJ
								rfbK
								rfbN
								rfbP
								rfbX
								rfc
								rfe
								rffA
								rffC
								rluD
								rpe
								rplI
								rpmE
								rpoC
								rpoE
								rpoN
								rpoS
								rpsK
								rseA
								sadA
								safA
								safB
								sapD
								sapG
								sciF
								sciJ
								sciQ
								sciZ
								sdaB
								sdaC
								sdhB
								sdiA
								selB
								seqA
								sicA
								siiC
								siiE
								siiF
								sinR
								sipA
								sipB
								sipC
								sipD
								SL1344_0014
								SL1344_0015
								SL1344_0020
								SL1344_0033
								SL1344_0034
								SL1344_0035
								SL1344_0038
								SL1344_0043
								SL1344_0055
								SL1344_0082
								SL1344_0084
								SL1344_0286A
								SL1344_0301
								SL1344_0336
								SL1344_0337
								SL1344_0338
								SL1344_0351
								SL1344_0431
								SL1344_0432
								SL1344_0546
								SL1344_0560
								SL1344_0639
								SL1344_0649
								SL1344_0738
								SL1344_0739
								SL1344_0786
								SL1344_0833
								SL1344_0834
								SL1344_0835
								SL1344_0836
								SL1344_0860
								SL1344_0940
								SL1344_0956
								SL1344_0964
								SL1344_0992
								SL1344_1068
								SL1344_1071
								SL1344_1177
								SL1344_1188
								SL1344_1201
								SL1344_1243
								SL1344_1263
								SL1344_1302
								SL1344_1459
								SL1344_1469
								SL1344_1470
								SL1344_1471
								SL1344_1478
								SL1344_1482
								SL1344_1486
								SL1344_1550
								SL1344_1551
								SL1344_1558
								SL1344_1567
								SL1344_1568
								SL1344_1588
								SL1344_1599
								SL1344_1600
								SL1344_1602
								SL1344_1770
								SL1344_1789
								SL1344_1873
								SL1344_1874
								SL1344_1929
								SL1344_1930
								SL1344_1974
								SL1344_1976
								SL1344_1982
								SL1344_1983
								SL1344_2109
								SL1344_2163
								SL1344_2219
								SL1344_2242
								SL1344_2313
								SL1344_2342
								SL1344_2343
								SL1344_2346
								SL1344_2368
								SL1344_2438
								SL1344_2441
								SL1344_2466
								SL1344_2496
								SL1344_2535
								SL1344_2536
								SL1344_2547
								SL1344_2551
								SL1344_2675
								SL1344_2676
								SL1344_2696
								SL1344_2697
								SL1344_2702
								SL1344_2704
								SL1344_2709
								SL1344_2715
								SL1344_2726
								SL1344_2727
								SL1344_2731
								SL1344_2737
								SL1344_2738
								SL1344_2747
								SL1344_2751
								SL1344_2880
								SL1344_2881
								SL1344_2887
								SL1344_3000
								SL1344_3009
								SL1344_3010
								SL1344_3061
								SL1344_3092
								SL1344_3097
								SL1344_3098
								SL1344_3099
								SL1344_3100
								SL1344_3106
								SL1344_3107
								SL1344_3112
								SL1344_3128
								SL1344_3129
								SL1344_3141
								SL1344_3144
								SL1344_3227
								SL1344_3228
								SL1344_3250
								SL1344_3368
								SL1344_3499
								SL1344_3514
								SL1344_3563
								SL1344_3564
								SL1344_3565
								SL1344_3662
								SL1344_3746
								SL1344_3748
								SL1344_3750
								SL1344_3751
								SL1344_3758
								SL1344_3759
								SL1344_3799
								SL1344_3895
								SL1344_3896
								SL1344_3897
								SL1344_3934
								SL1344_3958
								SL1344_3959
								SL1344_3960
								SL1344_3961
								SL1344_3987
								SL1344_4000
								SL1344_4001
								SL1344_4047
								SL1344_4052
								SL1344_4054
								SL1344_4134
								SL1344_4135
								SL1344_4136
								SL1344_4139
								SL1344_4148
								SL1344_4149
								SL1344_4155
								SL1344_4247
								SL1344_4248
								SL1344_4249
								SL1344_4252
								SL1344_4345
								SL1344_4346
								SL1344_4355
								SL1344_4397
								SL1344_4418
								SL1344_4427A
								SL1344_4433
								SL1344_4445A
								SL1344_4468
								SL1344_4470
								SL1344_4471
								slrP
								sopA
								sopB
								sopD2
								sopE
								sopE2
								spaO
								spaP
								spaQ
								spaR
								spaS
								sptP
								ssaQ
								sseC
								sseD
								sseG
								sseI
								sseK1
								sspA
								ssrB
								stbA
								stcC
								sthA
								sthB
								stjB
								STnc2160
								STnc520
								sucC
								surA
								tatC
								tdcA
								tdcB
								tdcD
								thdF
								tolA
								tolB
								tolC
								topA
								trxA
								ttdB
								tufA
								tufB
								ubiC
								ubiH
								uvrD
								uxaC
								vgrS
								virK
								wzxE
								xerC
								xerD
								yaaY
								yadS
								yaeD
								yaeL
								yaiV
								yajC
								ybaJ
								ybbL
								ybbY
								ybdN
								ybdO
								ybfM
								ycaM
								ycgR
								yddG
								ydeZ
								ydfJ
								ydiF
								ydiO
								ydiP
								yeaJ
								yecF
								yejM
								yfeA
								yfeN
								yfeR
								yffH
								yfgA
								yfgE
								yfiR
								ygaU
								ygcB
								ygiR
								yhcB
								yhdG
								yheM
								yhjA
								yhjB
								yhjV
								yhjY
								yiaL
								yiaM
								yiaN
								yibD
								yibP
								yigG
								yigP
								yihO
								yiiG
								yjaG
								yjcC
								yjeA
								yjeM
								yjfQ
								yjiS
								yjjQ
								ymgE
								ynaI
								yncC
								yncJ
								yneB
								yraO
								znuA
