# Supplementary material for: Retrospective application of transposon-directed insertion-site sequencing to investigate niche-specific virulence of Salmonella Typhimurium in cattle
Source: BMC Genomics. 2019 Jan 8;20:20. doi: 10.1186/s12864-018-5319-0 (PMC6325888; doi:10.1186/s12864-018-5319-0)
Supplement: Supplementary file 5 — Table S3. All genes attenuated in the ileal wall and MLNs and genes with differential fitness in both tissues. (XLSX 675 kb) [file 12864_2018_5319_MOESM5_ESM.xlsx]

## Sheet: Attenuation in both IW and MLN
								Genes in which attenuating Tn insertions were found in both IW and MLN					Genes in which
		Chromosome (FQ312003)	pSLT (HE654724)	pColB1 (HE654725)	pRSF1010 (HE654726)	Total		Chromosome (FQ312003)	pSLT (HE654724)	pColB1 (HE654725)	pRSF1010 (HE654726)		all Tn insertions attenuating	majority of Tn insertions attenuating
	No. of Tn insertions with fitness ≤-3 in IW and MLN	1347	23	24	51	1445		aceE	parA	exc	mobA		aceE	cpsB2
								aceF	parB	pilO	mobC		aceF	rfaL
	Of these,							ackA	SL1344_P1_0036	pilR	repA		aroB	sipA
	no. in intergenic regions	137	12	4	3	156		adiY	spvA	pilV	repC		atpA
	no. in genes	1210	11	20	48	1289		allR	spvB	repY	SL1344_P3_0005		atpB
								amiA	spvR	shfB2	strB		atpD
	No. of genes with attenuating Tn insertions in both	617	11	18	7	653		apaH	tlpA	shfC	sulII		atpE
								apeE	traJ	SL1344_P2_0020			atpF
	Of these,							arcA	trbE	traB			atpG
	genes with single insertion	163	2	3	0	168		argC		traF			crp
	genes with multiple insertions	454	9	15	7	485		argH		traY			cyaA
								argR		yafB			dam
	Of these,							aroA		yagA			dnaK
	genes in which all Tn insertions are attentuating	131	0	0	0	131		aroB		ycgC			dsbA
	genes in which majority of Tn insertions are attenuating	3	0	0	0	3		aroC		ycjA			fabF
								aroD					fepD
								aroQ					fimI
								assT					fimW
								atpA					fruR
								atpB					ftsK
								atpD					galU
								atpE					gatR
								atpF					gidA
								atpG					gltA
								atpH					guaA
								atpI					hfq
								avrA					hilA
								barA					hilD
								bcfA					invA
								bcfB					invE
								bcsC					invI
								bglJ					iscS
								bioDb					lpdA
								cadA					miaA
								cadB					mraW
								caiD					nagA
								caiF					nrdA
								cdh-a					nuoA
								celF					nuoH
								cigR					ompR
								citA2					orgA
								citC					phoL
								clpX					phoU
								copS					pipC
								cpsB2					pnp
								crp					pocR
								csgA					pphB
								csgC					ppk
								cutF					prgH
								cyaA					prgI
								cydA					prgK
								cydD					pstB
								cyoE					ptsH
								cysG					ptsI
								cysH					purG
								dam					purH
								damX					rbfA
								dcd					recB
								deaD					recD
								dgt					recG
								dksA					rep
								dnaJ					rfaH
								dnaK					rfaI
								dps					rfbA
								dsbA					rfbF
								eda					rfbG
								efp					rfbH
								emrD					rfbI
								envE					rfbJ
								envF					rfbN
								envZ					rfbP
								exuT					rfbU
								fabF					rfc
								feoB					rffA
								fepC					rluD
								fepD					rpe
								fepE					rplI
								fepG					rpoN
								fieF					rpoS
								fimA					sciJ
								fimI					sdhB
								fimW					sicA
								fimY					siiF
								fis					sipB
								flgL					sipC
								flhAb					sipD
								fliB					SL1344_0033
								fliR					SL1344_0286A
								fljA					SL1344_0639
								folK					SL1344_0833
								fre					SL1344_0860
								fruR					SL1344_0940
								ftsK					SL1344_1070
								fusA					SL1344_1200
								gabP					SL1344_1550
								galR					SL1344_1929
								galU					SL1344_1983
								garRa					SL1344_2715
								gatR					SL1344_3368
								gidA					SL1344_3565
								gip					SL1344_4247
								glgB					SL1344_4433
								glnA					spaO
								glnL					spaP
								glpQ					spaR
								gltA					spaS
								gltB					sseC
								glyA					sspA
								gor					ssrB
								gshB					STnc520
								gtgE					tatB
								gtgF					tdcB
								gtrAb					thdF
								gtrBb					tolA
								guaA					tolB
								guaB					trxA
								hdeB					ubiH
								hflK					uvrD
								hfq					yaeD
								hha					yaeL
								hilA					ybeX
								hilD					yejM
								hin					yfgE
								hlpA					ygaU
								hnr					yhcB
								hscA					yheM
								hslV					yibP
								htrA					yjeA
								hupA					yjjQ
								hyaC2					yncC
								icdA					yraO
								idnD
								ilvC
								ilvD
								ilvE
								invA
								invB
								invC
								invE
								invH
								invI
								invJ
								iolG1
								iolG2
								iolI2
								iolR
								iscS
								ispB
								kduI
								lepA
								leuO
								lipA
								lipB
								lpdA
								lpfC
								malF
								manA
								marT
								mdoH
								metL
								mglA
								mglB
								mgtC
								miaA
								mig-14
								minC
								mod
								mraW
								mrcB
								mtlD
								mtlR
								mtn
								nagA
								nagB
								nhaA
								nifJ
								nifU
								nirC
								nrdA
								nudH
								nuoA
								nuoB
								nuoC
								nuoG
								nuoH
								nuoI
								nuoJ
								nusA
								oafA
								ompR
								ompS
								orfX
								orgA
								orgB
								orn
								oxyR
								pabB
								pagN
								pal
								pdhR
								pdxB
								pepA
								pepP
								pgtE
								pgtP
								phoL
								phoN
								phoQ
								phoU
								pipA
								pipB2
								pipC
								pipD
								pitA
								pnp
								pocR
								polA
								pphB
								ppk
								prc
								prgH
								prgI
								prgK
								proB
								proV
								pstA
								pstB
								pstC
								pta
								ptsH
								ptsI
								purA
								purD
								purG
								purH
								pyrG
								ratB
								rbfA
								recB
								recD
								recG
								relB
								rep
								rfaG
								rfaH
								rfaI
								rfaJ
								rfaK
								rfaL
								rfaQ
								rfaY
								rfaZ
								rfbA
								rfbB
								rfbC
								rfbD
								rfbF
								rfbG
								rfbH
								rfbI
								rfbJ
								rfbK
								rfbN
								rfbP
								rfbU
								rfbX
								rfc
								rfe
								rffA
								rffC
								rffE
								rffM
								rluD
								rne
								rnr
								rpe
								rplI
								rpmE
								rpmG
								rpoB
								rpoC
								rpoE
								rpoN
								rpoS
								rpsA
								rpsK
								rseA
								rtn
								rtsB
								safA
								safB
								sapC
								sapD
								sapG
								sciF
								sciJ
								sciQ
								sciX
								sdaB
								sdhB
								seqA
								setB
								sfcA
								sfsA
								sicA
								siiC
								siiE
								siiF
								sinR
								sipA
								sipB
								sipC
								sipD
								SL1344_0014
								SL1344_0020
								SL1344_0033
								SL1344_0035
								SL1344_0042
								SL1344_0043
								SL1344_0055
								SL1344_0082
								SL1344_0083A
								SL1344_0084
								SL1344_0100
								SL1344_0286A
								SL1344_0301
								SL1344_0336
								SL1344_0338
								SL1344_0340
								SL1344_0351
								SL1344_0431
								SL1344_0432
								SL1344_0553
								SL1344_0560
								SL1344_0639
								SL1344_0699
								SL1344_0739
								SL1344_0786
								SL1344_0833
								SL1344_0835
								SL1344_0836
								SL1344_0860
								SL1344_0940
								SL1344_0956
								SL1344_0964
								SL1344_0993
								SL1344_1068
								SL1344_1070
								SL1344_1165
								SL1344_1177
								SL1344_1196
								SL1344_1200
								SL1344_1201
								SL1344_1243
								SL1344_1302
								SL1344_1459
								SL1344_1471
								SL1344_1478
								SL1344_1482
								SL1344_1484
								SL1344_1550
								SL1344_1599
								SL1344_1600
								SL1344_1602
								SL1344_1603
								SL1344_1713
								SL1344_1770
								SL1344_1789
								SL1344_1873
								SL1344_1874
								SL1344_1929
								SL1344_1930
								SL1344_1970
								SL1344_1974
								SL1344_1976
								SL1344_1982
								SL1344_1983
								SL1344_2109
								SL1344_2163
								SL1344_2210
								SL1344_2214
								SL1344_2242
								SL1344_2244
								SL1344_2313
								SL1344_2343
								SL1344_2346
								SL1344_2368
								SL1344_2438
								SL1344_2466
								SL1344_2496
								SL1344_2535
								SL1344_2536
								SL1344_2551
								SL1344_2586
								SL1344_2676
								SL1344_2696
								SL1344_2697
								SL1344_2702
								SL1344_2715
								SL1344_2726
								SL1344_2727
								SL1344_2738
								SL1344_2747
								SL1344_2881
								SL1344_2887
								SL1344_3000
								SL1344_3009
								SL1344_3010
								SL1344_3057
								SL1344_3059
								SL1344_3061
								SL1344_3092
								SL1344_3094
								SL1344_3098
								SL1344_3099
								SL1344_3100
								SL1344_3105
								SL1344_3106
								SL1344_3107
								SL1344_3112
								SL1344_3128
								SL1344_3129
								SL1344_3130
								SL1344_3141
								SL1344_3144
								SL1344_3227
								SL1344_3228
								SL1344_3368
								SL1344_3499
								SL1344_3514
								SL1344_3515
								SL1344_3563
								SL1344_3564
								SL1344_3565
								SL1344_3662
								SL1344_3746
								SL1344_3747
								SL1344_3748
								SL1344_3750
								SL1344_3751
								SL1344_3758
								SL1344_3759
								SL1344_3799
								SL1344_3896
								SL1344_3897
								SL1344_3958
								SL1344_3959
								SL1344_3961
								SL1344_3987
								SL1344_4000
								SL1344_4001
								SL1344_4017
								SL1344_4047
								SL1344_4051
								SL1344_4052
								SL1344_4054
								SL1344_4131
								SL1344_4134
								SL1344_4135
								SL1344_4136
								SL1344_4139
								SL1344_4155
								SL1344_4246
								SL1344_4247
								SL1344_4248
								SL1344_4249
								SL1344_4345
								SL1344_4346
								SL1344_4397
								SL1344_4427A
								SL1344_4433
								SL1344_4470
								SL1344_4471
								SL1344_4502
								slrP
								smpB
								sopA
								sopB
								sopD2
								sopE
								sopE2
								spaO
								spaP
								spaQ
								spaR
								spaS
								speB
								spoT
								spoU
								sptP
								srlR
								ssaQ
								ssaV
								sseC
								sseD
								sseF
								sseG
								sspA
								ssrB
								stbE
								stcC
								sthA
								sthB
								stjB
								STnc2160
								STnc520
								sucC
								surA
								tatB
								tatC
								tdcA
								tdcB
								tdcD
								tgt
								thdF
								tig
								tktA
								tolA
								tolB
								tolQ
								topA
								torA
								tpiA
								trkH
								tRNA
								trxA
								trxB
								tufA
								tufB
								ubiC
								ubiH
								udhA
								uhpC
								uvrC
								uvrD
								virK
								visC
								wzxE
								xerC
								xerD
								yaaU
								yaaY
								yadS
								yaeD
								yaeL
								yafP
								yaiU
								yaiV
								yajC
								ybdN
								ybdO
								ybeX
								ybfM
								ycaM
								ycbB
								ycgR
								ydcG
								yddG
								ydeV
								ydfJ
								ydiD
								ydiO
								ydiV
								yebC
								yejH
								yejM
								yfdZ
								yfeA
								yfgA
								yfgE
								yfiR
								yfjG
								ygaU
								ygcB
								ygiY
								yhcB
								yhdG
								yheM
								yheO
								yhjA
								yhjB
								yhjS
								yhjV
								yiaB
								yiaH
								yiaL
								yiaM
								yiaN
								yibD
								yibP
								yicI
								yieM
								yigP
								yihO
								yiiG
								yjaG
								yjcC
								yjeA
								yjeM
								yjfQ
								yjgN
								yjiS
								yjjG
								yjjQ
								ylbE
								ymgE
								ynaI
								yncC
								yneB
								yoaE
								yobA
								yraO
								yrbC
								ytfL
								znuA
								znuB
								znuC

## Sheet: Genes with differential fitness
															Genes with lower fitness in IW (all Tn insertions attenuating)					Genes with lower fitness in MLN (all Tn insertions attenuating)
		Chromosome (FQ312003)	pSLT (HE654724)	pColB1 (HE654725)	pRSF1010 (HE654726)	Total			Chromosome (FQ312003)	pSLT (HE654724)	pColB1 (HE654725)	pRSF1010 (HE654726)	Total		Chromosome (FQ312003)	pSLT (HE654724)	pColB1 (HE654725)	pRSF1010 (HE654726)		Chromosome (FQ312003)	pSLT (HE654724)	pColB1 (HE654725)	pRSF1010 (HE654726)
	No. of insertions with lower fitness in IW	983	36	47	34	1100		No. of insertions with lower fitness in MLN	259	4	15	16	294		allB	spvC				nuoL
															eutS	traS				ptsN
	Of these,							Of these,							fimB
	no. in intergenic regions	133	10	4	2	149		no. in intergenic regions	35	1	1	0	37		fucP
	no. in genes	850	26	43	32	951		no. in genes	224	3	14	16	257		gcvA
															IsrA
	Of these,							Of these,							IsrH_2
	no. of genes with single insertion	141	1	3	0	145		no. of genes with single insertion	34	0	1	0	35		ompN
	no. of genes with multiple attenuating insertions (all)	28	2	0	0	30		no. of genes with multiple attenuating insertions (all)	2	0	0	0	2		potF
															sdiA
															SL1344_0034
															SL1344_0099
															SL1344_0834
															SL1344_0992
															SL1344_1071
															SL1344_3250
															SL1344_4148
															SL1344_4432
															sseI
															tehB
															ttdB
															yahN
															ybbY
															ydeE
															yeaJ
															yfeN
															ynfB
															yrbF

## Sheet: Additional information
	Gene	Function	Previously described roles in S. Typhimurium	Reference
	eutS	ethanolamine utilization	growth in food products and in vivo	Srikumar S, Fuchs TM. 2011. Ethanolamine utilization contributes to proliferation of Salmonella enterica serovar Typhimurium in food and in nematodes. Appl Environ Microbiol 77:281–290.
			intestinal colonisation in mice	Stojiljkovic I, Baumler AJ, Heffron F. 1995. Ethanolamine utilization in Salmonella typhimurium: nucleotide sequence, protein expression, and mutational analysis of the cchA cchB eutE eutJ eutG eutH gene cluster. J Bacteriol 177:1357–1366.
	potF	uptake of the polyamine putrescine	up-regulates virulence of in vivo via SPI-1 and SPI-2 gene expression, increases invasion of epithelial cells and intracellular survival	Jelsbak L, Thomsen LE, Wallrodt I, Jensen PR, Olsen JE. 2012. Polyamines are required for virulence in Salmonella enterica serovar Typhimurium. PLoS ONE 7:e36149.
			potH (of same operon) is essential for intestinal colonisation by in cattle	Morgan E, Campbell JD, Rowe SC, Bispham J, Stevens MP, Bowen AJ, Barrow PA, Maskell DJ, Wallis TS. 2004. Identification of host-specific colonization factors of Salmonella enterica serovar Typhimurium. Mol Microbiol 54:994–1010.
	sdiA	quorum-sensing regulator, detection of other bacterial species	regulates the rck (resistance to complement killing) operon i	Abed N, Grépinet O, Canepa S, Hurtado Escobar GA, Guichard N, Wiedemann A, Velge P, Virlogeux Payant I. 2014. Direct regulation of the pefI‐srgC operon encoding the Rck invasin by the quorum‐sensing regulator SdiA in Salmonella Typhimurium. Mol Microbiol 94:254–271.
			Regulates srgE, a putative T3SS-2 effector	Habyarimana F, Sabag-Daigle A, Ahmer BMM. 2014. The SdiA-regulated gene srgE encodes a Type III secreted effector. J Bacteriol 196:2301–2312.
			Increased expression in mice in the presence of Yersinia enterocolitica, provides colonisation advantage in lymphoid tissues, which both these pathogens preferentially infect	Dyszel JL, Smith JN, Lucas DE, Soares JA, Swearingen MC, Vross MA, Young GM, Ahmer BMM. 2010. Salmonella enterica serovar Typhimurium can detect acyl homoserine lactone production by Yersinia enterocolitica in mice. J Bacteriol192:29–37.
	sseI	bacterial dissemination to host-cell, T3SS-2 effector	required for long-term systemic infection in mice with chronic infections	McLaughlin LM, Govoni GR, Gerke C, Gopinath S, Peng K, Laidlaw G, Chien Y-H, Jeong H-W, Li Z, Brown MD, Sacks DB, Monack D. 2009. The Salmonella SPI2 effector SseI mediates long-term systemic infection by modulating host cell migration. PLoS Pathog 5:e1000671.
				Lawley TD, Chan K, Thompson LJ, Kim CC, Govoni GR, Monack DM. 2006. Genome-wide screen for Salmonella genes required for long-term systemic infection of the mouse. PLoS Pathog 2:e11.
	traS	conjugative transfer, surface exclusion protein	highly expressed during infection of epithelial cells	Shah J, Desai PT, Weimer BC. 2014. Genetic Mechanisms underlying the pathogenicity of cold-stressed Salmonella enterica serovar Typhimurium in cultured intestinal epithelial cells. Appl Environ Microbiol 80:6943–6953.
	Gene	Function	Previously described roles in other pathogens	Reference
	fimB	type 1 fimbriae regulator	in E. coli, regulates expression and phase variation of fimbriae in response to availability of branched-chain amino acids, alanine, sialic acid, N-acetylglucosamine and even temperature, potentially modulates virulence and host responses in vivo	Gally DL, Bogan JA, Eisenstein BI, Blomfield IC. 1993. Environmental regulation of the fim switch controlling type 1 fimbrial phase variation in Escherichia coli K-12: effects of temperature and media. J Bacteriol 175:6186–6193.
				Sohanpal BK, El-Labany S, Lahooti M, Plumbridge JA, Blomfield IC. 2004. Integrated regulatory responses of fimB to N-acetylneuraminic (sialic) acid and GlcNAc in Escherichia coli K-12. Proc Natl Acad Sci USA 101:16322–16327.
				El-Labany S, Sohanpal BK, Lahooti M, Akerman R, Blomfield IC. 2003. Distant cis‐active sequences and sialic acid control the expression of fimB in Escherichia coli K‐12. Mol Microbiol 49:1109–1118.
	tehB	tellurite resistance	in Corynebacterium diphtheriae, aids bacterial survival within epithelial cells	Santos LSD, Antunes CA, Santos CSD, Pereira JAA, Sabbadini PS, Luna MDG de, Azevedo V, Hirata Júnior R, Burkovski A, Asad LMB de O, Mattos-Guaraldi AL, Santos LSD, Antunes CA, Santos CSD, Pereira JAA, Sabbadini PS, Luna MDG de, Azevedo V, Hirata Júnior R, Burkovski A, Asad LMB de O, Mattos-Guaraldi AL. Corynebacterium diphtheriae putative tellurite-resistance protein (CDCE8392_0813) contributes t…
	fucP	L-fucose transport	enhances the growth of Campylobacter jejuni in defined media and intestines of pigs	Stahl M, Friis LM, Nothaft H, Liu X, Li J, Szymanski CM, Stintzi A. 2011. L-Fucose utilization provides Campylobacter jejuni with a competitive advantage. Proc Natl Acad Sci USA 108:7194–7199.
			supports growth of Campylobacter jejuni in defined media and in chickens only following challenge with a low dose	Muraoka WT, Zhang Q. 2011. Phenotypic and genotypic evidence for L-fucose utilization by Campylobacter jejuni. J Bacteriol 193:1065–1075.

## Sheet: Differential but not attenuated
															Genes with lower fitness in IW (at least 1 Tn attenuating)					Genes with lower fitness in MLN (at least 1 Tn attenuating)
		Chromosome (FQ312003)	pSLT (HE654724)	pColB1 (HE654725)	pRSF1010 (HE654726)	Total			Chromosome (FQ312003)	pSLT (HE654724)	pColB1 (HE654725)	pRSF1010 (HE654726)	Total		Chromosome (FQ312003)	pSLT (HE654724)	pColB1 (HE654725)	pRSF1010 (HE654726)		Chromosome (FQ312003)	pSLT (HE654724)	pColB1 (HE654725)	pRSF1010 (HE654726)
	No. of insertions with lower fitness in IW	983	36	47	34	1100		No. of insertions with lower fitness in MLN	259	4	15	16	294		ais		pilS			clpX	SL1344_P1_0043
															alkB		yafB			cpsB
	Of these,							Of these,							argI					fnr
	no. in intergenic regions	133	10	4	2	149		no. in intergenic regions	35	1	1	0	37		brnQ					galK
	no. in genes	850	26	43	32	951		no. in genes	224	3	14	16	257		celA					glnL
															comB					hupA
	Of these,							Of these,							csgG					iolT1
	no. of genes with single insertion	141	1	3	0	145		no. of genes with single insertion	34	0	1	0	35		fimA					lamB
	no. of genes with multiple attenuating insertions (all)	28	2	0	0	30		no. of genes with multiple attenuating insertions (all)	2	0	0	0	2		fimY					lepA
	no. of genes with at least 1 attenuating insertion	83	0	2	0	85		no. of genes with at least 1 attenuating insertion	23	1	0	0	24		gabT					pcnB
															garRa					pfkA
															gip					phnO
															hin					phoN
															hsdS					proA
															hydH					pta
															idnK					SL1344_4000
															malG					SL1344_4003
															miaB					spoU
															mig-14					sufB
															modF					yaaI
															nuoJ					yeeZ
															oppA					yhcO
															ordL					yihI
															pduF
															pflC
															pgpB
															pilT
															pipD
															prpR
															putA
															pyrC
															pyrI
															sapC
															sciZ
															SL1344_0082
															SL1344_0083A
															SL1344_0338
															SL1344_0846
															SL1344_1222
															SL1344_1470
															SL1344_1762
															SL1344_1873
															SL1344_1874A
															SL1344_1982
															SL1344_2110
															SL1344_2244
															SL1344_2343
															SL1344_2346
															SL1344_2441
															SL1344_2704
															SL1344_2747A
															SL1344_2801
															SL1344_2881
															SL1344_3028
															SL1344_3098
															SL1344_3107
															SL1344_3171
															SL1344_3746
															SL1344_3961
															SL1344_4131
															SL1344_4134
															SL1344_4252
															smpA
															sseG
															sseK1
															sthB
															thiI
															ttdA
															vgrS
															yaiV
															ybdG
															ybdO
															ybeQ
															ybgJ
															yddG
															yehE
															yfiR
															yghA
															yiaL
															yiaN
															yigG
															yigZ
															yrbC
