# Supplementary material for: Retrospective application of transposon-directed insertion-site sequencing to investigate niche-specific virulence of Salmonella Typhimurium in cattle
Source: BMC Genomics. 2019 Jan 8;20:20. doi: 10.1186/s12864-018-5319-0 (PMC6325888; doi:10.1186/s12864-018-5319-0)
Supplement: Supplementary file 7 — Table S4. Primers used to generate and confirm marked null mutants of ptsN and spvC. (XLSX 11 kb) [file 12864_2018_5319_MOESM7_ESM.xlsx]

## Sheet: Primers
		Primer name	Sequence (5’-3’)
	Mutagenesis	ptsN_cat_F	CGAACCTGGCCATCAACCTGACAGGACAGGTTCTTAGGTGAAATTGTGTAGGCTGGAGCTGCTTC
		ptsN_cat_R	GTACCGTTTCTCCTCACAACGACAGAAATAAATGCCATTGAGTTGCCATATGAATATCCTCCTTA
		spvC_cat_F	GCTGTTTAACGGCGTTTACTGTTCCGTTGCTCCCCAAACCCATACCCATATGAATATCCTCCTTA
		spvC_cat_R	GAAATACCATCTACAAATAAGCACCTGAAAAATAATTTCAACTCCGTGTAGGCTGGAGCTGCTTC
	Confirmation	ptsN_D_F	CCTGGCCATCAACCTGACAG
		ptsN_D_R	TCAGTACCATGTACCGTTTCTC
		spvC_D_F	CGGAAATACCATCTACAAATAAGC
		spvC_D_R	CTGTTTAACGGCGTTTACTG
